# Supplementary material for: Identification of New Ciliary Signaling Pathways in the Brain and Insights into Neurological Disorders
Source: J Neurosci. 2025 Jul 7;45(33):e0800242025. doi: 10.1523/JNEUROSCI.0800-24.2025 (PMC12352538; doi:10.1523/JNEUROSCI.0800-24.2025)
Supplement: Figure 2-3 — Quantitative proteomics results of control and GPCRs iBioID. Download Figure 2-3, XLSX file. [file jneuro-45-e0800242025-s006.xlsx]

## Sheet: Sheet 1 - Raw Data
Protein FDR Confidence: Combined	Accession	Description	# Unique Peptides	Sum PEP Score	Abundance: F10: Sample, QC Pool	Abundance: F11: Sample, QC Pool	Abundance: F12: Sample, QC Pool	Abundance: F13: Sample, QC Pool	Abundance: F1: Control, BirA2	Abundance: F4: Control, BirA2	Abundance: F7: Control, BirA2	Abundance: F2: Sample, MCHR1	Abundance: F5: Sample, MCHR1	Abundance: F8: Sample, MCHR1	Abundance: F3: Sample, SSTR3	Abundance: F6: Sample, SSTR3	Abundance: F9: Sample, SSTR3
High	Q8BP71	RNA binding protein fox-1 homolog 2 OS=Mus musculus OX=10090 GN=Rbfox2 PE=1 SV=2	2	13.053	17095762	1.89536e+07	15270654	15841681	7.93175e+06	1.78322e+07	14345936	4.66286e+06	2884115	4437359	3.23661e+07	23292722	2.93537e+07
	Confidence	Master Protein Accessions	Master Protein Descriptions	Modifications	m/z [Da] (by Search Engine): Mascot	Charge (by Search Engine): Mascot	RT [min] (by Search Engine): Mascot	Percolator q-Value (by Search Engine): Mascot	Percolator PEP (by Search Engine): Mascot	Ions Score (by Search Engine): Mascot	Abundance: F10: Sample, QC Pool	Abundance: F11: Sample, QC Pool	Abundance: F12: Sample, QC Pool	Abundance: F13: Sample, QC Pool	Abundance: F1: Control, BirA2	Abundance: F4: Control, BirA2	Abundance: F7: Control, BirA2	Abundance: F2: Sample, MCHR1	Abundance: F5: Sample, MCHR1	Abundance: F8: Sample, MCHR1	Abundance: F3: Sample, SSTR3	Abundance: F6: Sample, SSTR3	Abundance: F9: Sample, SSTR3	Quan Usage
	High	Q8BP71	RNA binding protein fox-1 homolog 2 OS=Mus musculus OX=10090 GN=Rbfox2 PE=1 SV=2		413.575	3	38.9875	0	1.526e-08	35	11970820	14528122	10334920	11121199	5775021	12321704	8556659	4.66286e+06	2884115	4437359	24769464	17099680	22507646	Used
	High	Q8BP71	RNA binding protein fox-1 homolog 2 OS=Mus musculus OX=10090 GN=Rbfox2 PE=1 SV=2		558.312	2	18.2613	0	5.8e-06	45	5124942	4.42545e+06	4935734	4720482	2.15673e+06	5.51049e+06	5789277				7.5966e+06	6193042	6.84607e+06	Used
High	Q80XK6	Autophagy-related protein 2 homolog B OS=Mus musculus OX=10090 GN=Atg2b PE=1 SV=3	34	285.54	1.63843e+08	1.54046e+08	1.52622e+08	1.44406e+08	1.56459e+08	7.82178e+08	6.90326e+08	4.30861e+06	1.35743e+06	500261	3.04098e+07	3.87867e+07	4.7527e+07
	Confidence	Master Protein Accessions	Master Protein Descriptions	Modifications	m/z [Da] (by Search Engine): Mascot	Charge (by Search Engine): Mascot	RT [min] (by Search Engine): Mascot	Percolator q-Value (by Search Engine): Mascot	Percolator PEP (by Search Engine): Mascot	Ions Score (by Search Engine): Mascot	Abundance: F10: Sample, QC Pool	Abundance: F11: Sample, QC Pool	Abundance: F12: Sample, QC Pool	Abundance: F13: Sample, QC Pool	Abundance: F1: Control, BirA2	Abundance: F4: Control, BirA2	Abundance: F7: Control, BirA2	Abundance: F2: Sample, MCHR1	Abundance: F5: Sample, MCHR1	Abundance: F8: Sample, MCHR1	Abundance: F3: Sample, SSTR3	Abundance: F6: Sample, SSTR3	Abundance: F9: Sample, SSTR3	Quan Usage
	High	Q80XK6	Autophagy-related protein 2 homolog B OS=Mus musculus OX=10090 GN=Atg2b PE=1 SV=3		654.654	3	47.164	1.313e-06	3.98e-05	30						14279145	7.28489e+06							Used
	High	Q80XK6	Autophagy-related protein 2 homolog B OS=Mus musculus OX=10090 GN=Atg2b PE=1 SV=3		611.987	3	48.3222	0	1.864e-13	59	9907649	8955724	6.68793e+06	7973555	1.23704e+07	33157292	3.34876e+07	3058794			5.29387e+06	3.33719e+06	3.77694e+06	Used
	High	Q80XK6	Autophagy-related protein 2 homolog B OS=Mus musculus OX=10090 GN=Atg2b PE=1 SV=3	1xDeamidated [Q/N]	1058.16	3	89.0306	0	2.093e-10	63						9322790	9548448							Used
	High	Q80XK6	Autophagy-related protein 2 homolog B OS=Mus musculus OX=10090 GN=Atg2b PE=1 SV=3		552.254	2	27.8408	4.998e-06	0.0001139	35	8806709	12767097	4.49883e+06	10272464	5.71999e+06	31409938	37394796							Used
	High	Q80XK6	Autophagy-related protein 2 homolog B OS=Mus musculus OX=10090 GN=Atg2b PE=1 SV=3		406.576	3	60.8328	0	9.946e-08	49	3.52639e+06					25943288	26366596							Used
	High	Q80XK6	Autophagy-related protein 2 homolog B OS=Mus musculus OX=10090 GN=Atg2b PE=1 SV=3		764.417	2	29.4363	0	5.504e-11	71	2210120	1.9966e+06	1793443	1.95573e+06	2.05763e+06	7.90541e+06	6.74401e+06							Used
	High	Q80XK6	Autophagy-related protein 2 homolog B OS=Mus musculus OX=10090 GN=Atg2b PE=1 SV=3		813.706	3	88.4549	0	8.042e-12	79	1.63167e+06	2.06252e+06		2.06655e+06	2.61362e+06	20411857	12472541							Used
	High	Q80XK6	Autophagy-related protein 2 homolog B OS=Mus musculus OX=10090 GN=Atg2b PE=1 SV=3		690.834	2	27.5047	0	5.296e-08	34						6121231								Used
	High	Q80XK6	Autophagy-related protein 2 homolog B OS=Mus musculus OX=10090 GN=Atg2b PE=1 SV=3		714.036	3	60.8295	0	3.829e-11	36					3.94518e+06	11743869	9771456						14229988	Used
	High	Q80XK6	Autophagy-related protein 2 homolog B OS=Mus musculus OX=10090 GN=Atg2b PE=1 SV=3		532.311	2	67.7616	0	2.48e-05	39	10555638	12244652	10834703	11433119	9614604	48973180	37138480	1.03825e+06			3.52985e+06	2.12987e+06	2.28595e+06	Used
	High	Q80XK6	Autophagy-related protein 2 homolog B OS=Mus musculus OX=10090 GN=Atg2b PE=1 SV=3		408.244	2	49.9784	4.837e-05	0.0009378	47	12482852	11291792	11411562	9403933	9421223	35017284	30502432							Used
	High	Q80XK6	Autophagy-related protein 2 homolog B OS=Mus musculus OX=10090 GN=Atg2b PE=1 SV=3		526.311	3	58.5229	0	5.583e-10	37	1.63541e+06	3.50296e+06		3614264	2.13643e+06	10115039	10069125				1.91854e+06	2.16382e+06		Used
	High	Q80XK6	Autophagy-related protein 2 homolog B OS=Mus musculus OX=10090 GN=Atg2b PE=1 SV=3		796.934	2	60.6974	0	1.625e-06	47	21587930	13952569	16918154	17264374	15742059	78405216	51234832							Used
	High	Q80XK6	Autophagy-related protein 2 homolog B OS=Mus musculus OX=10090 GN=Atg2b PE=1 SV=3		485.922	3	51.9818	0	1.973e-06	34						8631485	8126631							Used
	High	Q80XK6	Autophagy-related protein 2 homolog B OS=Mus musculus OX=10090 GN=Atg2b PE=1 SV=3		560.962	3	42.4338	0	6.593e-07	14	10068318	9779410	9448050	9016930	8332287	31066464	33825972					5757945	3.06147e+06	Used
	High	Q80XK6	Autophagy-related protein 2 homolog B OS=Mus musculus OX=10090 GN=Atg2b PE=1 SV=3		775.412	3	87.3864	0	5.044e-10	43	4448558	3.53834e+06	4582888		4328946	13436334	12744217				1.23883e+06	1.26219e+06	1.39998e+06	Used
	High	Q80XK6	Autophagy-related protein 2 homolog B OS=Mus musculus OX=10090 GN=Atg2b PE=1 SV=3		939.442	2	46.5103	0	2.096e-16	89	9615789	7362983	10582777	8943476	6.32082e+06	38428776	31813824				7089662	5.81111e+06		Used
	High	Q80XK6	Autophagy-related protein 2 homolog B OS=Mus musculus OX=10090 GN=Atg2b PE=1 SV=3		718.893	2	88.4543	0	4.238e-11	82	6.64981e+06	6000516	8.12871e+06	5807295	4904051	19747076	17103650				2670001			Used
	High	Q80XK6	Autophagy-related protein 2 homolog B OS=Mus musculus OX=10090 GN=Atg2b PE=1 SV=3		459.915	3	47.5662	0	1.531e-08	46					2596241	36611984	30064528							Used
	High	Q80XK6	Autophagy-related protein 2 homolog B OS=Mus musculus OX=10090 GN=Atg2b PE=1 SV=3		452.24	2	32.2745	0.0003844	0.007209	20		5475272	4.02519e+06		7.36176e+06	20072518	56740636							Used
	High	Q80XK6	Autophagy-related protein 2 homolog B OS=Mus musculus OX=10090 GN=Atg2b PE=1 SV=3		600.657	3	89.651	0	2.349e-11	43	2.11e+06	2.25384e+06	2.2491e+06		1.80842e+06	7.6819e+06	6.63004e+06							Used
	High	Q80XK6	Autophagy-related protein 2 homolog B OS=Mus musculus OX=10090 GN=Atg2b PE=1 SV=3		524.798	2	26.3108	0.002681	0.1162	15	1.82144e+06	2308363	1.56071e+06	2.25159e+06		10186736	7.47713e+06		493325					Used
	High	Q80XK6	Autophagy-related protein 2 homolog B OS=Mus musculus OX=10090 GN=Atg2b PE=1 SV=3		526.772	2	16.1238	0	1.481e-05	36	1.57198e+06	2.87143e+06	3.41345e+06	3051165	3.59267e+06	7.72535e+06	9638833	211568			651774	993125	960930	Used
	High	Q80XK6	Autophagy-related protein 2 homolog B OS=Mus musculus OX=10090 GN=Atg2b PE=1 SV=3		653.67	3	81.9107	0	2.584e-16	68	11443727	7.33341e+06	6.09934e+06	7.8895e+06	6432280	3.27477e+07	2.55498e+07					1.71294e+06		Used
	High	Q80XK6	Autophagy-related protein 2 homolog B OS=Mus musculus OX=10090 GN=Atg2b PE=1 SV=3		863.823	3	97.8024	2.55e-06	7.897e-05	24														Not Used
	High	Q80XK6	Autophagy-related protein 2 homolog B OS=Mus musculus OX=10090 GN=Atg2b PE=1 SV=3		478.265	2	25.468	3.861e-05	0.0007999	40	9990294	6.82715e+06	6.18356e+06	6.26233e+06	6.97247e+06	3.07344e+07	26951494				2.96158e+06	3.03667e+06	4.99834e+06	Used
	High	Q80XK6	Autophagy-related protein 2 homolog B OS=Mus musculus OX=10090 GN=Atg2b PE=1 SV=3		703.047	3	97.4569	0	2.692e-09	32	3.47831e+06		6.28898e+06		5179531	22356502								Used
	High	Q80XK6	Autophagy-related protein 2 homolog B OS=Mus musculus OX=10090 GN=Atg2b PE=1 SV=3	1xDeamidated [Q1]	703.373	3	97.4016	4.074e-05	0.0008572	7														Not Used
	High	Q80XK6	Autophagy-related protein 2 homolog B OS=Mus musculus OX=10090 GN=Atg2b PE=1 SV=3		664.813	2	62.224	0	9.453e-08	43	6.89225e+06	6138736	5932032	7432371	6.57686e+06	31989072	19221834				2087257	2389879		Used
	High	Q80XK6	Autophagy-related protein 2 homolog B OS=Mus musculus OX=10090 GN=Atg2b PE=1 SV=3		466.764	2	44.9947	8.423e-06	0.0002254	39	7.19411e+06	7.35904e+06	8.35897e+06	7.71031e+06	6376480	27080652	25181542		864105			2.37708e+06		Used
	High	Q80XK6	Autophagy-related protein 2 homolog B OS=Mus musculus OX=10090 GN=Atg2b PE=1 SV=3		429.248	2	60.3547	0.0001423	0.002227	34	8028721	8789843	15765964	11888291	11253711	36505756	36123544							Used
	High	Q80XK6	Autophagy-related protein 2 homolog B OS=Mus musculus OX=10090 GN=Atg2b PE=1 SV=3		492.25	3	62.3451	0	2.004e-08	50	1.11041e+06				1.88753e+06	6.82515e+06	6104215							Used
	High	Q80XK6	Autophagy-related protein 2 homolog B OS=Mus musculus OX=10090 GN=Atg2b PE=1 SV=3		463.25	3	62.829	0	3.596e-07	37	1.91069e+06	1.65645e+06		3018363	1.78493e+06	6398852	6.99321e+06					957297		Used
	High	Q80XK6	Autophagy-related protein 2 homolog B OS=Mus musculus OX=10090 GN=Atg2b PE=1 SV=3		489.221	3	18.1512	0	1.765e-07	38	5.16399e+06	9.57701e+06	7.8578e+06	7150029	7128720	29818227	23235576			500261	2.96846e+06	6.85758e+06	6166201	Used
	High	Q80XK6	Autophagy-related protein 2 homolog B OS=Mus musculus OX=10090 GN=Atg2b PE=1 SV=3		781.392	2	59.9343	0.0001044	0.00166	13						31327146	34784512						10647201	Used
High	P62852	40S ribosomal protein S25 OS=Mus musculus OX=10090 GN=Rps25 PE=1 SV=1	2	6.99				1.44092e+06		2.75646e+06	2887470		1.65623e+06			3.7418e+06
	Confidence	Master Protein Accessions	Master Protein Descriptions	Modifications	m/z [Da] (by Search Engine): Mascot	Charge (by Search Engine): Mascot	RT [min] (by Search Engine): Mascot	Percolator q-Value (by Search Engine): Mascot	Percolator PEP (by Search Engine): Mascot	Ions Score (by Search Engine): Mascot	Abundance: F10: Sample, QC Pool	Abundance: F11: Sample, QC Pool	Abundance: F12: Sample, QC Pool	Abundance: F13: Sample, QC Pool	Abundance: F1: Control, BirA2	Abundance: F4: Control, BirA2	Abundance: F7: Control, BirA2	Abundance: F2: Sample, MCHR1	Abundance: F5: Sample, MCHR1	Abundance: F8: Sample, MCHR1	Abundance: F3: Sample, SSTR3	Abundance: F6: Sample, SSTR3	Abundance: F9: Sample, SSTR3	Quan Usage
	High	P62852	40S ribosomal protein S25 OS=Mus musculus OX=10090 GN=Rps25 PE=1 SV=1		486.79	2	51.5706	2.55e-06	7.886e-05	35														Not Used
	High	P62852	40S ribosomal protein S25 OS=Mus musculus OX=10090 GN=Rps25 PE=1 SV=1		538.31	2	59.6858	7.47e-05	0.001299	22				1.44092e+06		2.75646e+06	2887470		1.65623e+06			3.7418e+06		Used
High	Q80TY0	Formin-binding protein 1 OS=Mus musculus OX=10090 GN=Fnbp1 PE=1 SV=2	4	16.448	9.35815e+06	10274216	9.59235e+06	10326293	743556	5.17358e+06	5.17174e+06	1.92602e+06	595114	1.92653e+06	1.65942e+07	2.35132e+07	36597656
	Confidence	Master Protein Accessions	Master Protein Descriptions	Modifications	m/z [Da] (by Search Engine): Mascot	Charge (by Search Engine): Mascot	RT [min] (by Search Engine): Mascot	Percolator q-Value (by Search Engine): Mascot	Percolator PEP (by Search Engine): Mascot	Ions Score (by Search Engine): Mascot	Abundance: F10: Sample, QC Pool	Abundance: F11: Sample, QC Pool	Abundance: F12: Sample, QC Pool	Abundance: F13: Sample, QC Pool	Abundance: F1: Control, BirA2	Abundance: F4: Control, BirA2	Abundance: F7: Control, BirA2	Abundance: F2: Sample, MCHR1	Abundance: F5: Sample, MCHR1	Abundance: F8: Sample, MCHR1	Abundance: F3: Sample, SSTR3	Abundance: F6: Sample, SSTR3	Abundance: F9: Sample, SSTR3	Quan Usage
	High	Q80TY0	Formin-binding protein 1 OS=Mus musculus OX=10090 GN=Fnbp1 PE=1 SV=2		467.718	2	18.6462	0.0002345	0.004	39	1.9e+06	2.58155e+06	1.88626e+06	2.25315e+06	743556	1.18103e+06	1.53049e+06	1.23755e+06	595114	955955	3.48207e+06	5093099	6772985	Used
	High	Q80TY0	Formin-binding protein 1 OS=Mus musculus OX=10090 GN=Fnbp1 PE=1 SV=2		781.691	3	64.7129	0	9.376e-08	11													8473477	Used
	High	Q80TY0	Formin-binding protein 1 OS=Mus musculus OX=10090 GN=Fnbp1 PE=1 SV=2		427.206	2	18.6029	0.0002765	0.004936	12	2239806	3.29649e+06	2.76903e+06	2.33888e+06				688465		970573	3.42412e+06	5.49232e+06	9973817	Used
	High	Q80TY0	Formin-binding protein 1 OS=Mus musculus OX=10090 GN=Fnbp1 PE=1 SV=2		670.354	2	59.836	1.313e-06	4.121e-05	24	5218340	4.39617e+06	4.93706e+06	5.73427e+06		3.99255e+06	3.64125e+06				9687996	12927795	11377377	Used
High	Q9Z2C4	Myotubularin-related protein 1 OS=Mus musculus OX=10090 GN=Mtmr1 PE=1 SV=1	16	217.454	2.23082e+08	1.97817e+08	1.9274e+08	1.70761e+08	3.11129e+07	6.6073e+07	6.01519e+07	1.11212e+08	3.18059e+07	7.22575e+07	509878106	5.23923e+08	4.98279e+08
	Confidence	Master Protein Accessions	Master Protein Descriptions	Modifications	m/z [Da] (by Search Engine): Mascot	Charge (by Search Engine): Mascot	RT [min] (by Search Engine): Mascot	Percolator q-Value (by Search Engine): Mascot	Percolator PEP (by Search Engine): Mascot	Ions Score (by Search Engine): Mascot	Abundance: F10: Sample, QC Pool	Abundance: F11: Sample, QC Pool	Abundance: F12: Sample, QC Pool	Abundance: F13: Sample, QC Pool	Abundance: F1: Control, BirA2	Abundance: F4: Control, BirA2	Abundance: F7: Control, BirA2	Abundance: F2: Sample, MCHR1	Abundance: F5: Sample, MCHR1	Abundance: F8: Sample, MCHR1	Abundance: F3: Sample, SSTR3	Abundance: F6: Sample, SSTR3	Abundance: F9: Sample, SSTR3	Quan Usage
	High	Q9Z2C4	Myotubularin-related protein 1 OS=Mus musculus OX=10090 GN=Mtmr1 PE=1 SV=1		537.548	4	63.2377	0	5.617e-08	31	1.56075e+07	1.42441e+07	17343864	1.41057e+07		3.28487e+06	3.47789e+06	8632573	7.46988e+06	4.73327e+06	40525368	44465661	41930790	Used
	High	Q9Z2C4	Myotubularin-related protein 1 OS=Mus musculus OX=10090 GN=Mtmr1 PE=1 SV=1		392.565	3	48.1797	9.833e-05	0.001598	49	10018954	11375101	7271665	7.16952e+06		2.77124e+06	3.07747e+06	6.4688e+06		2.70313e+06	16909638	20078236	17381712	Used
	High	Q9Z2C4	Myotubularin-related protein 1 OS=Mus musculus OX=10090 GN=Mtmr1 PE=1 SV=1		399.763	2	38.9463	0.0002266	0.003935	39	30373336	30924132	33195862	32337494	3.59367e+06	13792752	12942934	20710096	7143133	8803646	76132824	82212456	68973168	Used
	High	Q9Z2C4	Myotubularin-related protein 1 OS=Mus musculus OX=10090 GN=Mtmr1 PE=1 SV=1		769.127	4	88.4718	0	2.096e-16	57	9512440	8881132	9204142	5.40319e+06		3.91257e+06	1.42875e+06	3.15433e+06	855822	1717620	24930574	18309346	22707336	Used
	High	Q9Z2C4	Myotubularin-related protein 1 OS=Mus musculus OX=10090 GN=Mtmr1 PE=1 SV=1		498.267	3	31.1437	0	1.078e-10	32	12322195	9860840	10332659	1.62791e+07	5.7673e+06	10341473	7.52024e+06	9.75307e+06		6.47841e+06	2.72102e+07	2.4735e+07	2.27989e+07	Used
	High	Q9Z2C4	Myotubularin-related protein 1 OS=Mus musculus OX=10090 GN=Mtmr1 PE=1 SV=1		418.237	2	48.9571	0.0001214	0.001895	48	22710308	29345986	27518842	23061980	6.44065e+06	16427153	9457870	16780188	4.59613e+06	7245771	61519480	62135712	60719416	Used
	High	Q9Z2C4	Myotubularin-related protein 1 OS=Mus musculus OX=10090 GN=Mtmr1 PE=1 SV=1		388.872	3	17.1977	0	3.611e-06	55	1.38648e+07	1.33179e+07	1.3759e+07	12503063	3.65638e+06	7.33047e+06	7.63254e+06	8.84001e+06	4.50251e+06	5690183	30007594	27324906	29571967	Used
	High	Q9Z2C4	Myotubularin-related protein 1 OS=Mus musculus OX=10090 GN=Mtmr1 PE=1 SV=1		977.005	2	77.2695	0	2.096e-16	93	6543799	5398369	6.29814e+06	7.64329e+06		8212469	3.03613e+06	5.12463e+06		3.39612e+06	2.4874e+07	2.01344e+07	2.35854e+07	Used
	High	Q9Z2C4	Myotubularin-related protein 1 OS=Mus musculus OX=10090 GN=Mtmr1 PE=1 SV=1		640.332	3	83.2302	0	8.536e-16	62	8.42173e+06	7110009	6198549	7171625	911135		5019002	3.79445e+06	912508	3.16884e+06	20332453	13834101	1.30242e+07	Used
	High	Q9Z2C4	Myotubularin-related protein 1 OS=Mus musculus OX=10090 GN=Mtmr1 PE=1 SV=1		555.31	3	84.6241	0	1.394e-05	30	1.51368e+06	2.18707e+06								599021	4502465	4.12125e+06	4.07095e+06	Used
	High	Q9Z2C4	Myotubularin-related protein 1 OS=Mus musculus OX=10090 GN=Mtmr1 PE=1 SV=1		419.215	3	31.7815	0	7.658e-06	29	2.4071e+07									6.07978e+06	2.0886e+07	26296790	24977884	Used
	High	Q9Z2C4	Myotubularin-related protein 1 OS=Mus musculus OX=10090 GN=Mtmr1 PE=1 SV=1		645.355	3	68.7504	2.55e-06	5.205e-05	20	11809584	9001764	12223796	13114537	2.17572e+06			5490264	1.03333e+06		26509554	28100868	24667204	Used
	High	Q9Z2C4	Myotubularin-related protein 1 OS=Mus musculus OX=10090 GN=Mtmr1 PE=1 SV=1	1xDeamidated [N12]	769.376	4	88.1132	0	1.655e-13	39														Not Used
	High	Q9Z2C4	Myotubularin-related protein 1 OS=Mus musculus OX=10090 GN=Mtmr1 PE=1 SV=1	1xDeamidated [N7]	652	3	82.0071	0	7.314e-09	44	2604388	2.09792e+06	1.3576e+06					1.09377e+06				13142719	3457383	Used
	High	Q9Z2C4	Myotubularin-related protein 1 OS=Mus musculus OX=10090 GN=Mtmr1 PE=1 SV=1		880.45	2	66.2334	0.0001483	0.002309	18				3.33106e+06	8568038		3.76663e+06				4363263	10054645		Used
	High	Q9Z2C4	Myotubularin-related protein 1 OS=Mus musculus OX=10090 GN=Mtmr1 PE=1 SV=1	1xDeamidated [N15]	790.636	4	91.6449	0	2.096e-16	34														Not Used
	High	Q9Z2C4	Myotubularin-related protein 1 OS=Mus musculus OX=10090 GN=Mtmr1 PE=1 SV=1		790.385	4	91.077	0	2.096e-16	38	7764206	9000479	6.38586e+06	6307941				2.43231e+06		2.3599e+06	14128428	13097482	15102311	Used
	High	Q9Z2C4	Myotubularin-related protein 1 OS=Mus musculus OX=10090 GN=Mtmr1 PE=1 SV=1		529.767	2	35.344	8.423e-06	0.0002626	42	13687777	15123070	12914145	12302695					2.40003e+06	5.93919e+06	40480892	44651532	45690408	Used
	High	Q9Z2C4	Myotubularin-related protein 1 OS=Mus musculus OX=10090 GN=Mtmr1 PE=1 SV=1		541.298	4	75.3983	0	1.667e-10	48	32256643	29948820	28736029	10029812			2.79242e+06	18937517	2.8926e+06	13342660	76565372	71227856	79620216	Used
High	Q9JLI8	Squamous cell carcinoma antigen recognized by T-cells 3 OS=Mus musculus OX=10090 GN=Sart3 PE=1 SV=1	12	90.487	8.78501e+07	8.40335e+07	74706828	7.99119e+07	7.91266e+07	3.34979e+08	2.30188e+08		952048	930679	41618948	4.23857e+07	38760204
	Confidence	Master Protein Accessions	Master Protein Descriptions	Modifications	m/z [Da] (by Search Engine): Mascot	Charge (by Search Engine): Mascot	RT [min] (by Search Engine): Mascot	Percolator q-Value (by Search Engine): Mascot	Percolator PEP (by Search Engine): Mascot	Ions Score (by Search Engine): Mascot	Abundance: F10: Sample, QC Pool	Abundance: F11: Sample, QC Pool	Abundance: F12: Sample, QC Pool	Abundance: F13: Sample, QC Pool	Abundance: F1: Control, BirA2	Abundance: F4: Control, BirA2	Abundance: F7: Control, BirA2	Abundance: F2: Sample, MCHR1	Abundance: F5: Sample, MCHR1	Abundance: F8: Sample, MCHR1	Abundance: F3: Sample, SSTR3	Abundance: F6: Sample, SSTR3	Abundance: F9: Sample, SSTR3	Quan Usage
	High	Q9JLI8	Squamous cell carcinoma antigen recognized by T-cells 3 OS=Mus musculus OX=10090 GN=Sart3 PE=1 SV=1		412.193	2	30.4104	0.0002584	0.004531	16	4.7665e+06	4.39553e+06	5.06627e+06	4570093	4807840	20186790	14653415		952048	930679				Used
	High	Q9JLI8	Squamous cell carcinoma antigen recognized by T-cells 3 OS=Mus musculus OX=10090 GN=Sart3 PE=1 SV=1		586.626	3	30.3816	0	1.238e-10	46	2.7725e+06	4023615	3030690	2.95665e+06	4.13838e+06	14985997	12353711							Used
	High	Q9JLI8	Squamous cell carcinoma antigen recognized by T-cells 3 OS=Mus musculus OX=10090 GN=Sart3 PE=1 SV=1		719.698	3	33.5969	0	3.682e-10	41						7.25897e+06								Used
	High	Q9JLI8	Squamous cell carcinoma antigen recognized by T-cells 3 OS=Mus musculus OX=10090 GN=Sart3 PE=1 SV=1		421.219	2	20.8327	0.000517	0.01007	20					1404343	15810252	17195588							Used
	High	Q9JLI8	Squamous cell carcinoma antigen recognized by T-cells 3 OS=Mus musculus OX=10090 GN=Sart3 PE=1 SV=1		889.46	2	50.4866	0	1.551e-14	93	12343273	6462285	10559586	8463358	10617341	32432490	2.72603e+07							Used
	High	Q9JLI8	Squamous cell carcinoma antigen recognized by T-cells 3 OS=Mus musculus OX=10090 GN=Sart3 PE=1 SV=1		464.285	2	50.9165	0.0001013	0.00164	34	34921256	44671428	33529492	38220420	28597460	110112984	65024456				41618948	38764836	38760204	Used
	High	Q9JLI8	Squamous cell carcinoma antigen recognized by T-cells 3 OS=Mus musculus OX=10090 GN=Sart3 PE=1 SV=1		491.277	2	22.4551	1.078e-05	0.0002983	48	10772165	10407178	10619116	10093529	12792460	33351960	23638546							Used
	High	Q9JLI8	Squamous cell carcinoma antigen recognized by T-cells 3 OS=Mus musculus OX=10090 GN=Sart3 PE=1 SV=1		809.901	2	65.1187	0	8.675e-12	62	11956067	6289322	8865293	12585341	7920491	37780136	31661528					3.62091e+06		Used
	High	Q9JLI8	Squamous cell carcinoma antigen recognized by T-cells 3 OS=Mus musculus OX=10090 GN=Sart3 PE=1 SV=1		539.789	2	62.4116	2.867e-05	0.000584	25	2.53507e+06	3.2195e+06	3.03638e+06	3.02251e+06	3.85111e+06	18054708	13026561							Used
	High	Q9JLI8	Squamous cell carcinoma antigen recognized by T-cells 3 OS=Mus musculus OX=10090 GN=Sart3 PE=1 SV=1		575.781	2	65.2454	7.668e-05	0.001329	19	3.33831e+06					25717084	15702360							Used
	High	Q9JLI8	Squamous cell carcinoma antigen recognized by T-cells 3 OS=Mus musculus OX=10090 GN=Sart3 PE=1 SV=1		611.309	2	46.9409	0	7.264e-07	83	4444925	4.56463e+06			4.9972e+06	19287890	9671947							Used
	High	Q9JLI8	Squamous cell carcinoma antigen recognized by T-cells 3 OS=Mus musculus OX=10090 GN=Sart3 PE=1 SV=1		883.698	3	26.3808	0	2.189e-10	44														Not Used
High	P04627	Serine/threonine-protein kinase A-Raf OS=Mus musculus OX=10090 GN=Araf PE=1 SV=2	1	36.78	12151559	5446190	8883860	6.74074e+06			8073390	5011408	3.30344e+06	3.51532e+06	22268644	13767264	13155420
	Confidence	Master Protein Accessions	Master Protein Descriptions	Modifications	m/z [Da] (by Search Engine): Mascot	Charge (by Search Engine): Mascot	RT [min] (by Search Engine): Mascot	Percolator q-Value (by Search Engine): Mascot	Percolator PEP (by Search Engine): Mascot	Ions Score (by Search Engine): Mascot	Abundance: F10: Sample, QC Pool	Abundance: F11: Sample, QC Pool	Abundance: F12: Sample, QC Pool	Abundance: F13: Sample, QC Pool	Abundance: F1: Control, BirA2	Abundance: F4: Control, BirA2	Abundance: F7: Control, BirA2	Abundance: F2: Sample, MCHR1	Abundance: F5: Sample, MCHR1	Abundance: F8: Sample, MCHR1	Abundance: F3: Sample, SSTR3	Abundance: F6: Sample, SSTR3	Abundance: F9: Sample, SSTR3	Quan Usage
	High	P28028; P04627	Serine/threonine-protein kinase B-raf OS=Mus musculus OX=10090 GN=Braf PE=1 SV=3 Serine/threonine-protein kinase A-Raf OS=Mus musculus OX=10090 GN=Araf PE=1 SV=2		539.789	2	63.1824	7.442e-06	0.0001381	43	41864544	43052460	40962580	41277964	40884324	151551168	106514680	7600062	3.50809e+06	4.59507e+06	21269586	20562492	24623568	Not Used
	High	P28028; P04627	Serine/threonine-protein kinase B-raf OS=Mus musculus OX=10090 GN=Braf PE=1 SV=3 Serine/threonine-protein kinase A-Raf OS=Mus musculus OX=10090 GN=Araf PE=1 SV=2		490.258	2	38.6379	0.0001013	0.001631	44	85026296	91173024	93128360	85261216	77777456	329140160	207345872	12179770	5531768	8098917	53486208	63321980	55104136	Not Used
	High	P28028; P04627	Serine/threonine-protein kinase B-raf OS=Mus musculus OX=10090 GN=Braf PE=1 SV=3 Serine/threonine-protein kinase A-Raf OS=Mus musculus OX=10090 GN=Araf PE=1 SV=2		681.827	2	30.5922	0	1.216e-07	58	88242072	85134630	88196702	88509656	63826434	311041784	196952796	1.3632e+07	5.49751e+06	8.46465e+06	55833508	65625546	63945768	Not Used
	High	P28028; P04627	Serine/threonine-protein kinase B-raf OS=Mus musculus OX=10090 GN=Braf PE=1 SV=3 Serine/threonine-protein kinase A-Raf OS=Mus musculus OX=10090 GN=Araf PE=1 SV=2		510.79	2	52.2024	0	4.169e-07	74	180337968	182186896	166901760	152542384	128669208	603755712	390033216	17053596		14446154	93288776	114038456	113405312	Not Used
	High	P04627	Serine/threonine-protein kinase A-Raf OS=Mus musculus OX=10090 GN=Araf PE=1 SV=2		797.884	2	41.6289	0	6.724e-09	75	12151559	5446190	8883860	6.74074e+06			8073390	5011408	3.30344e+06	3.51532e+06	22268644	13767264	13155420	Used
High	P63321	Ras-related protein Ral-A OS=Mus musculus OX=10090 GN=Rala PE=1 SV=1	7	361.247	2.62485e+09	2.71515e+09	2.66673e+09	2.58208e+09	1.09102e+08	5.14156e+08	3.46333e+08	1.87292e+09	4.49254e+08	9.08645e+08	5.968e+09	7.32782e+09	6.47975e+09
	Confidence	Master Protein Accessions	Master Protein Descriptions	Modifications	m/z [Da] (by Search Engine): Mascot	Charge (by Search Engine): Mascot	RT [min] (by Search Engine): Mascot	Percolator q-Value (by Search Engine): Mascot	Percolator PEP (by Search Engine): Mascot	Ions Score (by Search Engine): Mascot	Abundance: F10: Sample, QC Pool	Abundance: F11: Sample, QC Pool	Abundance: F12: Sample, QC Pool	Abundance: F13: Sample, QC Pool	Abundance: F1: Control, BirA2	Abundance: F4: Control, BirA2	Abundance: F7: Control, BirA2	Abundance: F2: Sample, MCHR1	Abundance: F5: Sample, MCHR1	Abundance: F8: Sample, MCHR1	Abundance: F3: Sample, SSTR3	Abundance: F6: Sample, SSTR3	Abundance: F9: Sample, SSTR3	Quan Usage
	High	Q9JIW9; P63321	Ras-related protein Ral-B OS=Mus musculus OX=10090 GN=Ralb PE=1 SV=1 Ras-related protein Ral-A OS=Mus musculus OX=10090 GN=Rala PE=1 SV=1		1006.79	3	93.9816	0	2.096e-16	71	43479660	36430476	28881388	30700822		8607568	6401538	25642852	12941183	12990109	111931640	83991016	107092072	Used
	High	Q9JIW9; P63321	Ras-related protein Ral-B OS=Mus musculus OX=10090 GN=Ralb PE=1 SV=1 Ras-related protein Ral-A OS=Mus musculus OX=10090 GN=Rala PE=1 SV=1		727.876	2	73.3835	0	1.161e-10	72	321737473	357887052	3.27617e+08	3.23031e+08	15112397	62128760	42701985	226720505	57133812	122929664	735355434	776446757	679588270	Used
	High	P63321	Ras-related protein Ral-A OS=Mus musculus OX=10090 GN=Rala PE=1 SV=1		850.965	2	61.0692	0	2.096e-16	108	534855844	545738007	530519364	529805228	17875794	83988836	59511088	372543313	81758194	170118747	1208756872	1478157624	1249417584	Used
	High	P63321	Ras-related protein Ral-A OS=Mus musculus OX=10090 GN=Rala PE=1 SV=1		445.235	2	18.1176	0.0001593	0.002689	45	79013440	1.47612e+08	149430352	150234672	9209691	19603600	21915594	126745704	23330130	68468352	311342400	385368192	340306272	Used
	High	Q9JIW9; P63321	Ras-related protein Ral-B OS=Mus musculus OX=10090 GN=Ralb PE=1 SV=1 Ras-related protein Ral-A OS=Mus musculus OX=10090 GN=Rala PE=1 SV=1		464.241	2	70.2958	0.0002403	0.004118	35	3.37375e+08	321616607	3.36272e+08	3.10627e+08	17240316	70743688	48389424	2.42719e+08	68400024	99068312	691536681	924383239	7.23043e+08	Used
	High	P63321	Ras-related protein Ral-A OS=Mus musculus OX=10090 GN=Rala PE=1 SV=1	1xDeamidated [N3]	484.761	2	20.7025	6.452e-05	0.001105	47	97318675	9.79212e+07	9.50909e+07	9.90667e+07	2310753	1.40984e+07		6.04702e+07	12923024	2.78891e+07	219782786	260892428	269505351	Used
	High	Q9JIW9; P63321	Ras-related protein Ral-B OS=Mus musculus OX=10090 GN=Ralb PE=1 SV=1 Ras-related protein Ral-A OS=Mus musculus OX=10090 GN=Rala PE=1 SV=1		502.284	2	34.4891	3.78e-06	8.611e-05	55	6.07709e+08	609914867	601013936	585850744	29330044	138852796	101176609	431025912	115173233	199207162	1273907684	1657081496	1536309824	Used
	High	P63321	Ras-related protein Ral-A OS=Mus musculus OX=10090 GN=Rala PE=1 SV=1		947.956	2	42.446	0	2.096e-16	96	150608056	144148296	154466052	145156552		31035892	21453706	83575158	29587975	49893349	340399176	390025952	372558448	Used
	High	P63321	Ras-related protein Ral-A OS=Mus musculus OX=10090 GN=Rala PE=1 SV=1		812.884	2	46.5891	0	8.227e-12	86	209060504	185932496	204364612	195052130	7000632	50917328	38843095	1.13714e+08	29932688	56929208	401641980	544290024	490468552	Used
	High	P63321	Ras-related protein Ral-A OS=Mus musculus OX=10090 GN=Rala PE=1 SV=1		431.717	2	13.8029	7.47e-05	0.001291	54	6065545	9956278	10690999	9456299	558027	2.57362e+06	2257165	6.57286e+06	1.32955e+06	2.5969e+06	23348500	35717936	30081546	Used
	High	Q9JIW9; P63321	Ras-related protein Ral-B OS=Mus musculus OX=10090 GN=Ralb PE=1 SV=1 Ras-related protein Ral-A OS=Mus musculus OX=10090 GN=Rala PE=1 SV=1		996.856	3	72.1947	0	2.096e-16	121	1.13154e+07	1.65363e+07	11131199	8815996	7006353	5.33247e+06	1.65393e+06	10618508	5.31633e+06	4050772	34291604	34164085	32493894	Used
	High	Q9JIW9; P63321	Ras-related protein Ral-B OS=Mus musculus OX=10090 GN=Ralb PE=1 SV=1 Ras-related protein Ral-A OS=Mus musculus OX=10090 GN=Rala PE=1 SV=1	1xDeamidated [N/Q]	1143.56	3	89.5987	0	2.096e-16	69					2.40083e+06	1622672	2.0293e+06	2.01522e+06	1767147	2631594	4.14953e+06	5572931	6526929	Used
	High	Q9JIW9; P63321	Ras-related protein Ral-B OS=Mus musculus OX=10090 GN=Ralb PE=1 SV=1 Ras-related protein Ral-A OS=Mus musculus OX=10090 GN=Rala PE=1 SV=1		1143.23	3	89.9182	0	2.096e-16	58	11105988	16042426	8465284	10775381				11906991		5.99433e+06	27565604	17300016	22639378	Used
	High	Q9JIW9; P63321	Ras-related protein Ral-B OS=Mus musculus OX=10090 GN=Ralb PE=1 SV=1 Ras-related protein Ral-A OS=Mus musculus OX=10090 GN=Rala PE=1 SV=1	1xDeamidated [Q9]	1367.18	2	85.8031	0	2.096e-16	104														Not Used
	High	Q9JIW9; P63321	Ras-related protein Ral-B OS=Mus musculus OX=10090 GN=Ralb PE=1 SV=1 Ras-related protein Ral-A OS=Mus musculus OX=10090 GN=Rala PE=1 SV=1		1366.69	2	85.6169	0	2.096e-16	108	37276425	4.20511e+07	2.93198e+07	1.30089e+07				16589266		4.20663e+06	9.94777e+07	1.50995e+08	9.10513e+07	Used
	High	P63321	Ras-related protein Ral-A OS=Mus musculus OX=10090 GN=Rala PE=1 SV=1		866.94	2	22.5529	2.55e-06	7.755e-05	55	7.33596e+06	6.97006e+06	8.40045e+06	7.20945e+06				5.18995e+06		2.24117e+06	25946604	2.07425e+07	2.45636e+07	Used
	High	Q9JIW9; P63321	Ras-related protein Ral-B OS=Mus musculus OX=10090 GN=Ralb PE=1 SV=1 Ras-related protein Ral-A OS=Mus musculus OX=10090 GN=Rala PE=1 SV=1	1xOxidation [M11]	490.918	3	59.0922	3.78e-06	9.004e-05	22											8323229	9455904	8722935	Used
	High	Q9JIW9; P63321	Ras-related protein Ral-B OS=Mus musculus OX=10090 GN=Ralb PE=1 SV=1 Ras-related protein Ral-A OS=Mus musculus OX=10090 GN=Rala PE=1 SV=1	1xOxidation [M6]	472.239	2	56.8221	0.0001492	0.00232	49	7.41577e+06	1.44209e+07	18335416	1.2797e+07				11216033		1.29056e+06	30484287	32682720	38977239	Used
	High	Q9JIW9; P63321	Ras-related protein Ral-B OS=Mus musculus OX=10090 GN=Ralb PE=1 SV=1 Ras-related protein Ral-A OS=Mus musculus OX=10090 GN=Rala PE=1 SV=1	1xOxidation [M3]	510.282	2	28.3064	0.0004887	0.009621	34	12479778	8973886	10686507	5.58936e+06	1.05688e+06			2.11276e+06	7.481e+06	1.3286e+07	82016420	82172264	81497914	Used
	High	P63321	Ras-related protein Ral-A OS=Mus musculus OX=10090 GN=Rala PE=1 SV=1		484.27	2	19.8928	0.0002355	0.004032	52	98780352	104485744	114284056	117131104		24650254		85727560		53218100	207970176	293910464	248131904	Used
	High	Q9JIW9; P63321	Ras-related protein Ral-B OS=Mus musculus OX=10090 GN=Ralb PE=1 SV=1 Ras-related protein Ral-A OS=Mus musculus OX=10090 GN=Rala PE=1 SV=1		954.157	3	78.8385	0	2.096e-16	119	18672000	25923894	16730766	12462326				21116144		7204551	48408364	60356996	55022624	Used
	High	Q9JIW9; P63321	Ras-related protein Ral-B OS=Mus musculus OX=10090 GN=Ralb PE=1 SV=1 Ras-related protein Ral-A OS=Mus musculus OX=10090 GN=Rala PE=1 SV=1	1xDeamidated [Q10]	954.487	3	78.4956	0	5.065e-15	86														Not Used
	High	Q9JIW9; P63321	Ras-related protein Ral-B OS=Mus musculus OX=10090 GN=Ralb PE=1 SV=1 Ras-related protein Ral-A OS=Mus musculus OX=10090 GN=Rala PE=1 SV=1		889.696	4	84.2802	0	3.572e-13	42	2516860	6.50925e+06						3.24492e+06		2742011	16802638	5367084	15840779	Used
	High	Q9JIW9; P63321	Ras-related protein Ral-B OS=Mus musculus OX=10090 GN=Ralb PE=1 SV=1 Ras-related protein Ral-A OS=Mus musculus OX=10090 GN=Rala PE=1 SV=1	1xDeamidated [Q19]	889.945	4	84.5964	0	1.926e-05	16	6262357		4.33013e+06	3.50881e+06				9339971	1418117			10191110		Used
	High	Q9JIW9; P63321	Ras-related protein Ral-B OS=Mus musculus OX=10090 GN=Ralb PE=1 SV=1 Ras-related protein Ral-A OS=Mus musculus OX=10090 GN=Rala PE=1 SV=1	1xDeamidated [Q11]	997.189	3	72.2728	0	2.096e-16	76														Not Used
	High	Q9JIW9; P63321	Ras-related protein Ral-B OS=Mus musculus OX=10090 GN=Ralb PE=1 SV=1 Ras-related protein Ral-A OS=Mus musculus OX=10090 GN=Rala PE=1 SV=1		1213.56	2	97.6782	0	2.096e-16	69	15634888	10231754		5102650							36094708	44406796	32710902	Used
	High	Q9JIW9; P63321	Ras-related protein Ral-B OS=Mus musculus OX=10090 GN=Ralb PE=1 SV=1 Ras-related protein Ral-A OS=Mus musculus OX=10090 GN=Rala PE=1 SV=1	1xDeamidated [Q6]	1214.06	2	97.8771	0	3.035e-12	33														Not Used
	High	Q9JIW9; P63321	Ras-related protein Ral-B OS=Mus musculus OX=10090 GN=Ralb PE=1 SV=1 Ras-related protein Ral-A OS=Mus musculus OX=10090 GN=Rala PE=1 SV=1		787.371	4	89.4091	0	5.44e-09	33	8.82945e+06	5.84791e+06	5.72705e+06	2.34965e+06				4.10886e+06	761350	1.688e+06	28470563	2.41491e+07	23198249	Used
	High	Q9JIW9; P63321	Ras-related protein Ral-B OS=Mus musculus OX=10090 GN=Ralb PE=1 SV=1 Ras-related protein Ral-A OS=Mus musculus OX=10090 GN=Rala PE=1 SV=1	1xDeamidated [Q6]	787.621	4	89.185	2.69e-05	0.0004876	17			970596	4.34743e+06										Used
High	Q9Z2Z6	Mitochondrial carnitine/acylcarnitine carrier protein OS=Mus musculus OX=10090 GN=Slc25a20 PE=1 SV=1	4	20.154	1.24296e+07	1.62506e+07	2.20932e+07	2.69701e+07	2.03689e+07	21545969	2.11209e+07	1.40714e+07	1.30231e+07	2.43741e+07	2.77744e+07	3.48053e+07	3.21843e+07
	Confidence	Master Protein Accessions	Master Protein Descriptions	Modifications	m/z [Da] (by Search Engine): Mascot	Charge (by Search Engine): Mascot	RT [min] (by Search Engine): Mascot	Percolator q-Value (by Search Engine): Mascot	Percolator PEP (by Search Engine): Mascot	Ions Score (by Search Engine): Mascot	Abundance: F10: Sample, QC Pool	Abundance: F11: Sample, QC Pool	Abundance: F12: Sample, QC Pool	Abundance: F13: Sample, QC Pool	Abundance: F1: Control, BirA2	Abundance: F4: Control, BirA2	Abundance: F7: Control, BirA2	Abundance: F2: Sample, MCHR1	Abundance: F5: Sample, MCHR1	Abundance: F8: Sample, MCHR1	Abundance: F3: Sample, SSTR3	Abundance: F6: Sample, SSTR3	Abundance: F9: Sample, SSTR3	Quan Usage
	High	Q9Z2Z6	Mitochondrial carnitine/acylcarnitine carrier protein OS=Mus musculus OX=10090 GN=Slc25a20 PE=1 SV=1		577.322	2	42.0187	0.0001853	0.002988	35		5.80522e+06	5966098	6.84413e+06	8402344		10661194	5046124	5680833	6596160	7637508	7944487	6.38152e+06	Used
	High	Q9Z2Z6	Mitochondrial carnitine/acylcarnitine carrier protein OS=Mus musculus OX=10090 GN=Slc25a20 PE=1 SV=1		544.3	2	94.3946	0.0005268	0.01042	19					1.99426e+06	2.47732e+06			1.92915e+06	1.14183e+06		2.77592e+06	1.68219e+06	Used
	High	Q9Z2Z6	Mitochondrial carnitine/acylcarnitine carrier protein OS=Mus musculus OX=10090 GN=Slc25a20 PE=1 SV=1		512.946	3	46.2895	2.797e-05	0.0004995	16	7516903	6952791	11990801	1.67563e+07	5.19031e+06	1.53747e+07	5684852	5214364	2026641	1.24339e+07	1.40498e+07	19295812	18758856	Used
	High	Q9Z2Z6	Mitochondrial carnitine/acylcarnitine carrier protein OS=Mus musculus OX=10090 GN=Slc25a20 PE=1 SV=1		969.447	2	94.9644	0	2.086e-10	19	4.91274e+06	3492553	4.13625e+06	3.36963e+06	4.78198e+06	3.69393e+06	4.77482e+06	3.81087e+06	3.38648e+06	4202249	6087032	4789100	5361695	Used
High	Q8C4X7	UPF0258 protein KIAA1024-like homolog OS=Mus musculus OX=10090 PE=1 SV=3	3	20.018	7.11257e+06	9.75892e+06	8738519	1.09938e+07	256467	4.62472e+06	781948	7.66782e+06	3.28594e+06	6.12277e+06	1.80833e+07	30803693	25805684
	Confidence	Master Protein Accessions	Master Protein Descriptions	Modifications	m/z [Da] (by Search Engine): Mascot	Charge (by Search Engine): Mascot	RT [min] (by Search Engine): Mascot	Percolator q-Value (by Search Engine): Mascot	Percolator PEP (by Search Engine): Mascot	Ions Score (by Search Engine): Mascot	Abundance: F10: Sample, QC Pool	Abundance: F11: Sample, QC Pool	Abundance: F12: Sample, QC Pool	Abundance: F13: Sample, QC Pool	Abundance: F1: Control, BirA2	Abundance: F4: Control, BirA2	Abundance: F7: Control, BirA2	Abundance: F2: Sample, MCHR1	Abundance: F5: Sample, MCHR1	Abundance: F8: Sample, MCHR1	Abundance: F3: Sample, SSTR3	Abundance: F6: Sample, SSTR3	Abundance: F9: Sample, SSTR3	Quan Usage
	High	Q8C4X7	UPF0258 protein KIAA1024-like homolog OS=Mus musculus OX=10090 PE=1 SV=3		429.209	2	17.3572	0.0002699	0.004762	16	985118	2.88754e+06	4.33975e+06	5134184	256467	727496	781948	2.96869e+06	567013	1.17137e+06	7.48419e+06	9715853	8853362	Used
	High	Q8C4X7	UPF0258 protein KIAA1024-like homolog OS=Mus musculus OX=10090 PE=1 SV=3		937.474	2	94.1161	0	2.501e-10	72	6.12745e+06	6.87138e+06	4.39877e+06	5.8596e+06		3.89723e+06		3.09305e+06	2.71893e+06	4951399	10599094	15819926	11692654	Used
	High	Q8C4X7	UPF0258 protein KIAA1024-like homolog OS=Mus musculus OX=10090 PE=1 SV=3		997.464	2	71.6304	0	8.717e-09	37								1.60608e+06				5267914	5259668	Used
High	Q8BP67	60S ribosomal protein L24 OS=Mus musculus OX=10090 GN=Rpl24 PE=1 SV=2	3	16.129	38265564	38283682	40997944	37466175	23842724	164720580	94284786	2.03357e+06	3.68104e+06	6.13878e+06	27337266	24027317	27100170
	Confidence	Master Protein Accessions	Master Protein Descriptions	Modifications	m/z [Da] (by Search Engine): Mascot	Charge (by Search Engine): Mascot	RT [min] (by Search Engine): Mascot	Percolator q-Value (by Search Engine): Mascot	Percolator PEP (by Search Engine): Mascot	Ions Score (by Search Engine): Mascot	Abundance: F10: Sample, QC Pool	Abundance: F11: Sample, QC Pool	Abundance: F12: Sample, QC Pool	Abundance: F13: Sample, QC Pool	Abundance: F1: Control, BirA2	Abundance: F4: Control, BirA2	Abundance: F7: Control, BirA2	Abundance: F2: Sample, MCHR1	Abundance: F5: Sample, MCHR1	Abundance: F8: Sample, MCHR1	Abundance: F3: Sample, SSTR3	Abundance: F6: Sample, SSTR3	Abundance: F9: Sample, SSTR3	Quan Usage
	High	Q8BP67	60S ribosomal protein L24 OS=Mus musculus OX=10090 GN=Rpl24 PE=1 SV=2		631.345	2	62.9601	0	5.736e-09	82	18377538	16980672	16979536	15034644	9657180	61543288	35753760	2.03357e+06	3.68104e+06	2.46664e+06	13667849	11077992	11502906	Used
	High	Q8BP67	60S ribosomal protein L24 OS=Mus musculus OX=10090 GN=Rpl24 PE=1 SV=2		483.774	2	55.5545	1.89e-05	0.0003852	45	10037663	11719926	13319850	14339214	7.2464e+06	62590812	34272024			3.67214e+06	8898310	10434409	11048530	Used
	High	Q8BP67	60S ribosomal protein L24 OS=Mus musculus OX=10090 GN=Rpl24 PE=1 SV=2		596.828	2	66.1391	2.55e-06	5.329e-05	29	9850363	9583084	10698558	8092317	6.93914e+06	40586480	24259002				4771107	2514916	4548734	Used
High	Q9DBP5	UMP-CMP kinase OS=Mus musculus OX=10090 GN=Cmpk1 PE=1 SV=1	11	119.444	4.00973e+08	4.1079e+08	3.65894e+08	3.71351e+08	174402782	3.0307e+08	3.06084e+08	2.12782e+08	1.62309e+08	1.86915e+08	7.14958e+08	6.50916e+08	5.96221e+08
	Confidence	Master Protein Accessions	Master Protein Descriptions	Modifications	m/z [Da] (by Search Engine): Mascot	Charge (by Search Engine): Mascot	RT [min] (by Search Engine): Mascot	Percolator q-Value (by Search Engine): Mascot	Percolator PEP (by Search Engine): Mascot	Ions Score (by Search Engine): Mascot	Abundance: F10: Sample, QC Pool	Abundance: F11: Sample, QC Pool	Abundance: F12: Sample, QC Pool	Abundance: F13: Sample, QC Pool	Abundance: F1: Control, BirA2	Abundance: F4: Control, BirA2	Abundance: F7: Control, BirA2	Abundance: F2: Sample, MCHR1	Abundance: F5: Sample, MCHR1	Abundance: F8: Sample, MCHR1	Abundance: F3: Sample, SSTR3	Abundance: F6: Sample, SSTR3	Abundance: F9: Sample, SSTR3	Quan Usage
	High	Q9DBP5	UMP-CMP kinase OS=Mus musculus OX=10090 GN=Cmpk1 PE=1 SV=1		604.314	2	56.0118	0	1.442e-06	54	66714112	73015304	63160460	77612624	36774044	77623144	70447048	35577732	28863126	28606574	96261384	94795968	87468680	Used
	High	Q9DBP5	UMP-CMP kinase OS=Mus musculus OX=10090 GN=Cmpk1 PE=1 SV=1		669.296	2	21.4742	0	4.408e-07	49	29372750	27513500	26585604	27353538	14227324	21808478	20235960	16195729	12556057	13753367	51898140	52135400	42863896	Used
	High	Q9DBP5	UMP-CMP kinase OS=Mus musculus OX=10090 GN=Cmpk1 PE=1 SV=1		608.789	2	28.361	2.55e-06	4.551e-05	47	5.11798e+07	4.87848e+07	4.21267e+07	44476268	17831429	35677481	3.23903e+07	1.91379e+07	1.00305e+07	23764801	89797875	86735958	74935368	Used
	High	Q9DBP5	UMP-CMP kinase OS=Mus musculus OX=10090 GN=Cmpk1 PE=1 SV=1		740.384	2	51.2441	0	1.828e-10	55	40742963	36727552	30267753	32857416	9103344	30838031	2.42699e+07	12773071	1.35358e+07	10334415	52726799	63451302	53151722	Used
	High	Q9DBP5	UMP-CMP kinase OS=Mus musculus OX=10090 GN=Cmpk1 PE=1 SV=1		494.321	3	81.1146	0	1.02e-10	51	15336295	17831098	15169114	14360699	10430082	12953346	14271302	12395344	9182868	8306399	35768244	22474904	31427826	Used
	High	Q9DBP5	UMP-CMP kinase OS=Mus musculus OX=10090 GN=Cmpk1 PE=1 SV=1		482.766	2	66.5047	0	3.069e-05	46	78340736	73248592	73506760	73083784	40292040	51056452	60847236	45569720	37420488	40426616	124734152	131148720	115597344	Used
	High	Q9DBP5	UMP-CMP kinase OS=Mus musculus OX=10090 GN=Cmpk1 PE=1 SV=1		662.925	2	90.633	0	9.528e-07	51	5.59683e+06	5364904	5367311	4399638		5.86684e+06	6114103	4.74334e+06	2.9586e+06	5.75236e+06	14231536	11673633	11589079	Used
	High	Q9DBP5	UMP-CMP kinase OS=Mus musculus OX=10090 GN=Cmpk1 PE=1 SV=1		760.883	2	33.8625	0	1.056e-12	88	59627622	60354340	55529924	53819780	27487583	45720444	49558818	37784869	27056564	32915108	111246252	110234792	94001012	Used
	High	Q9DBP5	UMP-CMP kinase OS=Mus musculus OX=10090 GN=Cmpk1 PE=1 SV=1		791.074	3	82.2546	0	1.137e-15	64	49912884	52424804	45404244	31276784	18256936	21525600	27949062	28604118	17114208	18271126	87797624	62842268	53164848	Used
	High	Q9DBP5	UMP-CMP kinase OS=Mus musculus OX=10090 GN=Cmpk1 PE=1 SV=1		627.315	3	46.8152	0	8.353e-07	27	2.88416e+06	1.24878e+07	6703185	7.67912e+06					3590245	4784443	4.36077e+07	9.81443e+06	28243513	Used
	High	Q9DBP5	UMP-CMP kinase OS=Mus musculus OX=10090 GN=Cmpk1 PE=1 SV=1		632.583	4	77.1404	0	4.824e-11	40	1.26535e+06	3.03694e+06	2.07326e+06	4431126							6887849	5608183	3.77724e+06	Used
High	Q9QY42	Prosaposin receptor GPR37 OS=Mus musculus OX=10090 GN=Gpr37 PE=2 SV=1	1	9.664	3402148			3683502				4417684		2.97824e+06	8.07528e+06	4.48426e+06	5018988
	Confidence	Master Protein Accessions	Master Protein Descriptions	Modifications	m/z [Da] (by Search Engine): Mascot	Charge (by Search Engine): Mascot	RT [min] (by Search Engine): Mascot	Percolator q-Value (by Search Engine): Mascot	Percolator PEP (by Search Engine): Mascot	Ions Score (by Search Engine): Mascot	Abundance: F10: Sample, QC Pool	Abundance: F11: Sample, QC Pool	Abundance: F12: Sample, QC Pool	Abundance: F13: Sample, QC Pool	Abundance: F1: Control, BirA2	Abundance: F4: Control, BirA2	Abundance: F7: Control, BirA2	Abundance: F2: Sample, MCHR1	Abundance: F5: Sample, MCHR1	Abundance: F8: Sample, MCHR1	Abundance: F3: Sample, SSTR3	Abundance: F6: Sample, SSTR3	Abundance: F9: Sample, SSTR3	Quan Usage
	High	Q9QY42	Prosaposin receptor GPR37 OS=Mus musculus OX=10090 GN=Gpr37 PE=2 SV=1		916.96	2	38.7805	2.55e-06	5.777e-05	40	3402148			3683502				4417684		2.97824e+06	8.07528e+06	4.48426e+06	5018988	Used
High	Q6ZPJ0	Testis-expressed protein 2 OS=Mus musculus OX=10090 GN=Tex2 PE=1 SV=2	2	19.436	4.08717e+06	2.56802e+06	1.8623e+06	2.94949e+06	1.54967e+06	1.90545e+07	1.25278e+07	409125	358264	1074960	2.23286e+06
	Confidence	Master Protein Accessions	Master Protein Descriptions	Modifications	m/z [Da] (by Search Engine): Mascot	Charge (by Search Engine): Mascot	RT [min] (by Search Engine): Mascot	Percolator q-Value (by Search Engine): Mascot	Percolator PEP (by Search Engine): Mascot	Ions Score (by Search Engine): Mascot	Abundance: F10: Sample, QC Pool	Abundance: F11: Sample, QC Pool	Abundance: F12: Sample, QC Pool	Abundance: F13: Sample, QC Pool	Abundance: F1: Control, BirA2	Abundance: F4: Control, BirA2	Abundance: F7: Control, BirA2	Abundance: F2: Sample, MCHR1	Abundance: F5: Sample, MCHR1	Abundance: F8: Sample, MCHR1	Abundance: F3: Sample, SSTR3	Abundance: F6: Sample, SSTR3	Abundance: F9: Sample, SSTR3	Quan Usage
	High	Q6ZPJ0	Testis-expressed protein 2 OS=Mus musculus OX=10090 GN=Tex2 PE=1 SV=2		655.347	2	16.1038	0	6.157e-09	47	4.08717e+06	2.56802e+06	1.8623e+06	1.99781e+06	1.54967e+06	1.59932e+07	11192939	409125	358264	1074960	2.23286e+06			Used
	High	Q6ZPJ0	Testis-expressed protein 2 OS=Mus musculus OX=10090 GN=Tex2 PE=1 SV=2		547.305	2	81.3992	2.55e-06	5.694e-05	28				951676		3.06131e+06	1.3349e+06							Used
High	O88685	26S proteasome regulatory subunit 6A OS=Mus musculus OX=10090 GN=Psmc3 PE=1 SV=2	5	38.12	1.1274e+07	1.26729e+07	1.90733e+07	1.04346e+07	1.07623e+07	3.37143e+07	3.00033e+07	5.46279e+06		2.29291e+06	1.45109e+06	4.15746e+06	5.11246e+06
	Confidence	Master Protein Accessions	Master Protein Descriptions	Modifications	m/z [Da] (by Search Engine): Mascot	Charge (by Search Engine): Mascot	RT [min] (by Search Engine): Mascot	Percolator q-Value (by Search Engine): Mascot	Percolator PEP (by Search Engine): Mascot	Ions Score (by Search Engine): Mascot	Abundance: F10: Sample, QC Pool	Abundance: F11: Sample, QC Pool	Abundance: F12: Sample, QC Pool	Abundance: F13: Sample, QC Pool	Abundance: F1: Control, BirA2	Abundance: F4: Control, BirA2	Abundance: F7: Control, BirA2	Abundance: F2: Sample, MCHR1	Abundance: F5: Sample, MCHR1	Abundance: F8: Sample, MCHR1	Abundance: F3: Sample, SSTR3	Abundance: F6: Sample, SSTR3	Abundance: F9: Sample, SSTR3	Quan Usage
	High	O88685	26S proteasome regulatory subunit 6A OS=Mus musculus OX=10090 GN=Psmc3 PE=1 SV=2		957.974	2	79.5182	0.001302	0.03624	4	3.71601e+06	2.93803e+06	6474775	1.83211e+06	6922471	8656226	5021956	5.46279e+06		2.29291e+06		2297987	2.93058e+06	Used
	High	O88685	26S proteasome regulatory subunit 6A OS=Mus musculus OX=10090 GN=Psmc3 PE=1 SV=2		751.683	3	46.259	0	2.478e-07	5														Not Used
	High	O88685	26S proteasome regulatory subunit 6A OS=Mus musculus OX=10090 GN=Psmc3 PE=1 SV=2		822.944	2	87.6396	0	3.553e-12	82	4509541	3.76618e+06	4354222	4.01756e+06	3.83984e+06	1.3583e+07	1.37196e+07				1.45109e+06	1.85947e+06	1.27221e+06	Used
	High	O88685	26S proteasome regulatory subunit 6A OS=Mus musculus OX=10090 GN=Psmc3 PE=1 SV=2		846.966	2	94.1058	0	4.151e-11	55	3.04845e+06	5.96874e+06	8.24434e+06	4.58489e+06		11475082	11261745						909658	Used
	High	O88685	26S proteasome regulatory subunit 6A OS=Mus musculus OX=10090 GN=Psmc3 PE=1 SV=2		546.771	2	30.706	7.056e-05	0.001214	19														Not Used
High	Q9QYG0	Protein NDRG2 OS=Mus musculus OX=10090 GN=Ndrg2 PE=1 SV=1	11	189.783	4.73822e+08	5.34391e+08	5.20892e+08	514924441	4.98613e+08	587315519	487944093	4.76386e+08	5.18172e+08	3.29979e+08	7.1373e+08	6.92158e+08	7.60422e+08
	Confidence	Master Protein Accessions	Master Protein Descriptions	Modifications	m/z [Da] (by Search Engine): Mascot	Charge (by Search Engine): Mascot	RT [min] (by Search Engine): Mascot	Percolator q-Value (by Search Engine): Mascot	Percolator PEP (by Search Engine): Mascot	Ions Score (by Search Engine): Mascot	Abundance: F10: Sample, QC Pool	Abundance: F11: Sample, QC Pool	Abundance: F12: Sample, QC Pool	Abundance: F13: Sample, QC Pool	Abundance: F1: Control, BirA2	Abundance: F4: Control, BirA2	Abundance: F7: Control, BirA2	Abundance: F2: Sample, MCHR1	Abundance: F5: Sample, MCHR1	Abundance: F8: Sample, MCHR1	Abundance: F3: Sample, SSTR3	Abundance: F6: Sample, SSTR3	Abundance: F9: Sample, SSTR3	Quan Usage
	High	Q9QYG0	Protein NDRG2 OS=Mus musculus OX=10090 GN=Ndrg2 PE=1 SV=1		668.839	2	34.953	0	9.171e-08	84	3.10641e+06	2.81728e+06	3.25319e+06	2.97155e+06	2.83397e+06	10343268	9206333	5.76263e+07	6.29222e+07	36198200	73139344	87916472	8.29633e+07	Used
	High	Q9QYG0	Protein NDRG2 OS=Mus musculus OX=10090 GN=Ndrg2 PE=1 SV=1		551.25	2	52.1933	6.546e-05	0.001135	36	53452420	53621900	49418936	48771400	35196744	45633640	47814160	30030550	31309084	19255968	58299840	68102184	70522000	Used
	High	Q9QYG0	Protein NDRG2 OS=Mus musculus OX=10090 GN=Ndrg2 PE=1 SV=1		757.868	2	27.0609	0	1.024e-14	97	58022424	58932812	61625700	64629180	55399868	67551968	66936944	50449192	56709428	38589040	69250416	72925984	73577112	Used
	High	Q9QYG0	Protein NDRG2 OS=Mus musculus OX=10090 GN=Ndrg2 PE=1 SV=1		798.896	2	92.2786	0	3.07e-16	103	73509155	73703616	66744822	72835522	5.82475e+07	7.65693e+07	8.24433e+07	56266117	6.16977e+07	39545572	9.50001e+07	92397652	104168876	Used
	High	Q9QYG0	Protein NDRG2 OS=Mus musculus OX=10090 GN=Ndrg2 PE=1 SV=1		598.649	3	50.4754	0	1.105e-13	51	119068370	111649768	108052866	112723688	112336535	121405227		83182895	1.07047e+08	79052840	128653938	127179442	148026650	Used
	High	Q9QYG0	Protein NDRG2 OS=Mus musculus OX=10090 GN=Ndrg2 PE=1 SV=1		802.761	3	78.8564	0	1.512e-14	40	41611656	54964080	50904196	36712504	50779840	48664608	66945120	44233128	47858744	25525970	31079974	28302380	34289720	Used
	High	Q9QYG0	Protein NDRG2 OS=Mus musculus OX=10090 GN=Ndrg2 PE=1 SV=1		886.775	3	79.2605	0	6.174e-16	37	24732460	16953594	22332228	22915706	21882644	26033824	26263606	19207640	23560910	9516773	35007520	28995326	22015632	Used
	High	Q9QYG0	Protein NDRG2 OS=Mus musculus OX=10090 GN=Ndrg2 PE=1 SV=1		704.356	4	74.6801	0	1.96e-13	38	9951834	48785724	35225144	36238151	5.63893e+07	5.13709e+07	3.45022e+07	14497067	34628347	23095344	70118092	44155620	48604573	Used
	High	Q9QYG0	Protein NDRG2 OS=Mus musculus OX=10090 GN=Ndrg2 PE=1 SV=1		575.311	2	48.2401	2.55e-06	5.145e-05	35	62964332	78665320	78255320	81670696	63057384	95192440	83389408	70465704	8.14851e+07	46142344	96544128	102866432	90235200	Used
	High	Q9QYG0	Protein NDRG2 OS=Mus musculus OX=10090 GN=Ndrg2 PE=1 SV=1	1xDeamidated [Q19]	1120.25	3	98.0726	0	1.696e-10	21	19106644		24068896		18126156		55126160	41427280	4947899			37829176	49936992	Used
	High	Q9QYG0	Protein NDRG2 OS=Mus musculus OX=10090 GN=Ndrg2 PE=1 SV=1	1xDeamidated [N11]	939.138	3	75.4838	2.867e-05	0.0006498	7	3.22769e+06		21010836	14732649	16077140		11145240	3.50029e+06		9571902			14744833	Used
	High	Q9QYG0	Protein NDRG2 OS=Mus musculus OX=10090 GN=Ndrg2 PE=1 SV=1		1055.22	3	67.9327	0	4.335e-15	57	5068228	3.68383e+06			7325688	5098742	4171578	4666539	6005287	2.4608e+06	7.23563e+06			Used
	High	Q9QYG0	Protein NDRG2 OS=Mus musculus OX=10090 GN=Ndrg2 PE=1 SV=1	1xDeamidated [Q7]	1055.55	3	67.8422	0	8.781e-12	38														Not Used
	High	Q9QYG0	Protein NDRG2 OS=Mus musculus OX=10090 GN=Ndrg2 PE=1 SV=1	1xOxidation [M1]	765.864	2	23.5126	2.867e-05	0.0006636	32				1.33188e+06	959724			833184		1.02396e+06	994570	1.48704e+06	1.36656e+06	Used
	High	Q9QYG0	Protein NDRG2 OS=Mus musculus OX=10090 GN=Ndrg2 PE=1 SV=1		1119.91	3	98.063	0	2.096e-16	44		30613468		19391512		39451584					48406528		19970808	Used
High	Q6P8X1	Sorting nexin-6 OS=Mus musculus OX=10090 GN=Snx6 PE=1 SV=2	3	22.94	5862659	24846190	5996114	26698904	42751992	22180332		1.84314e+06			9.45946e+06	19081996	1.6553e+07
	Confidence	Master Protein Accessions	Master Protein Descriptions	Modifications	m/z [Da] (by Search Engine): Mascot	Charge (by Search Engine): Mascot	RT [min] (by Search Engine): Mascot	Percolator q-Value (by Search Engine): Mascot	Percolator PEP (by Search Engine): Mascot	Ions Score (by Search Engine): Mascot	Abundance: F10: Sample, QC Pool	Abundance: F11: Sample, QC Pool	Abundance: F12: Sample, QC Pool	Abundance: F13: Sample, QC Pool	Abundance: F1: Control, BirA2	Abundance: F4: Control, BirA2	Abundance: F7: Control, BirA2	Abundance: F2: Sample, MCHR1	Abundance: F5: Sample, MCHR1	Abundance: F8: Sample, MCHR1	Abundance: F3: Sample, SSTR3	Abundance: F6: Sample, SSTR3	Abundance: F9: Sample, SSTR3	Quan Usage
	High	Q6P8X1	Sorting nexin-6 OS=Mus musculus OX=10090 GN=Snx6 PE=1 SV=2		396.716	2	34.5381	0.000485	0.009532	13	5862659		5996114	8640028							7.84346e+06	11598423	9220030	Used
	High	Q6P8X1	Sorting nexin-6 OS=Mus musculus OX=10090 GN=Snx6 PE=1 SV=2		821.886	2	31.3827	0	1.614e-09	60											1.616e+06	1730600	1.58595e+06	Used
	High	Q6P8X1	Sorting nexin-6 OS=Mus musculus OX=10090 GN=Snx6 PE=1 SV=2		774.373	3	79.6349	0	7.466e-13	29		24846190		18058876	42751992	22180332		1.84314e+06				5752973	5746987	Used
High	Q3UUI3	Acyl-coenzyme A thioesterase THEM4 OS=Mus musculus OX=10090 GN=Them4 PE=1 SV=1	3	21.479	3.60981e+07	33423765	31929465	3.19033e+07	2.24406e+07	3.23042e+07	4.6105e+07	21242710	2.35327e+07	3.12457e+07	3.8349e+07	5.82004e+07	60852817
	Confidence	Master Protein Accessions	Master Protein Descriptions	Modifications	m/z [Da] (by Search Engine): Mascot	Charge (by Search Engine): Mascot	RT [min] (by Search Engine): Mascot	Percolator q-Value (by Search Engine): Mascot	Percolator PEP (by Search Engine): Mascot	Ions Score (by Search Engine): Mascot	Abundance: F10: Sample, QC Pool	Abundance: F11: Sample, QC Pool	Abundance: F12: Sample, QC Pool	Abundance: F13: Sample, QC Pool	Abundance: F1: Control, BirA2	Abundance: F4: Control, BirA2	Abundance: F7: Control, BirA2	Abundance: F2: Sample, MCHR1	Abundance: F5: Sample, MCHR1	Abundance: F8: Sample, MCHR1	Abundance: F3: Sample, SSTR3	Abundance: F6: Sample, SSTR3	Abundance: F9: Sample, SSTR3	Quan Usage
	High	Q3UUI3	Acyl-coenzyme A thioesterase THEM4 OS=Mus musculus OX=10090 GN=Them4 PE=1 SV=1		685.882	2	77.863	0	1.039e-06	61	14524343	11026544	16956510	11960843	8193260	15985111	20323888	9577575	7511550	11996681	18521120	29944914	26397008	Used
	High	Q3UUI3	Acyl-coenzyme A thioesterase THEM4 OS=Mus musculus OX=10090 GN=Them4 PE=1 SV=1		621.387	3	76.4175	0	1.552e-10	53	7.881e+06	7212466	5023103	7.52692e+06	4.44501e+06	6.96332e+06	5.16506e+06	6287111	5.56847e+06	7.58573e+06	5.47839e+06	7.47774e+06	9740557	Used
	High	Q3UUI3	Acyl-coenzyme A thioesterase THEM4 OS=Mus musculus OX=10090 GN=Them4 PE=1 SV=1		646.318	2	54.9299	0.001195	0.03166	25	13692776	15184755	9949852	12415492	9802344	9355784	20616058	5378024	10452683	11663335	14349472	20777722	24715252	Used
High	Q8BMF4	Dihydrolipoyllysine-residue acetyltransferase component of pyruvate dehydrogenase complex, mitochondrial OS=Mus musculus OX=10090 GN=Dlat PE=1 SV=2	7	57.748	1.05598e+08	99317849	91758328	87784059	77626119	1.03208e+08	111656140	7.32528e+07	60614935	7.92701e+07	116651942	126083013	138267770
	Confidence	Master Protein Accessions	Master Protein Descriptions	Modifications	m/z [Da] (by Search Engine): Mascot	Charge (by Search Engine): Mascot	RT [min] (by Search Engine): Mascot	Percolator q-Value (by Search Engine): Mascot	Percolator PEP (by Search Engine): Mascot	Ions Score (by Search Engine): Mascot	Abundance: F10: Sample, QC Pool	Abundance: F11: Sample, QC Pool	Abundance: F12: Sample, QC Pool	Abundance: F13: Sample, QC Pool	Abundance: F1: Control, BirA2	Abundance: F4: Control, BirA2	Abundance: F7: Control, BirA2	Abundance: F2: Sample, MCHR1	Abundance: F5: Sample, MCHR1	Abundance: F8: Sample, MCHR1	Abundance: F3: Sample, SSTR3	Abundance: F6: Sample, SSTR3	Abundance: F9: Sample, SSTR3	Quan Usage
	High	Q8BMF4	Dihydrolipoyllysine-residue acetyltransferase component of pyruvate dehydrogenase complex, mitochondrial OS=Mus musculus OX=10090 GN=Dlat PE=1 SV=2		745.407	2	83.165	0	1.329e-11	78	20982298	20017600	20344004	17417428	15010188	24345380	15455053	9516933	9662224	14002878	30039072	30600430	29823844	Used
	High	Q8BMF4	Dihydrolipoyllysine-residue acetyltransferase component of pyruvate dehydrogenase complex, mitochondrial OS=Mus musculus OX=10090 GN=Dlat PE=1 SV=2		919.513	2	78.9729	0	4.54e-12	73	17408314	14189335	15171602	12829432	10610156	21631070	20377468	9705480	8.14126e+06	11621203	15681567	15960002	19291684	Used
	High	Q8BMF4	Dihydrolipoyllysine-residue acetyltransferase component of pyruvate dehydrogenase complex, mitochondrial OS=Mus musculus OX=10090 GN=Dlat PE=1 SV=2		442.764	2	32.1754	0.001102	0.02794	32	37321192	34381212	32094124	34465776	28229524	34763348	49575168	29445064	23663228	30189038	44708596	48372480	52511640	Used
	High	Q8BMF4	Dihydrolipoyllysine-residue acetyltransferase component of pyruvate dehydrogenase complex, mitochondrial OS=Mus musculus OX=10090 GN=Dlat PE=1 SV=2		808.08	3	84.2521	0	6.289e-09	50	13675412	7784640	6.52647e+06	8722384	6770733	5680789	8874813	6.41023e+06	4.84312e+06	4.46555e+06	7013705	9080581	10290485	Used
	High	Q8BMF4	Dihydrolipoyllysine-residue acetyltransferase component of pyruvate dehydrogenase complex, mitochondrial OS=Mus musculus OX=10090 GN=Dlat PE=1 SV=2		660.347	2	36.9674	0	2.069e-12	91	9097082	10801540	9851442	7163428	8732218	7.16183e+06	9364472	9568032	6.4825e+06	10503845	9278602	13668152	14390941	Used
	High	Q8BMF4	Dihydrolipoyllysine-residue acetyltransferase component of pyruvate dehydrogenase complex, mitochondrial OS=Mus musculus OX=10090 GN=Dlat PE=1 SV=2		610.851	2	77.863	0.001741	0.05832	20	7.11414e+06	12143522	7.77069e+06	7185611	8273300	9625544	8009166	8607017	7.8226e+06	8487633	9930400	8401368	11959176	Used
	High	Q8BMF4	Dihydrolipoyllysine-residue acetyltransferase component of pyruvate dehydrogenase complex, mitochondrial OS=Mus musculus OX=10090 GN=Dlat PE=1 SV=2		869.98	2	65.8328	0	1.005e-07	54														Not Used
High	P60487	Pyridoxal phosphate phosphatase OS=Mus musculus OX=10090 GN=Pdxp PE=1 SV=1	6	30.406	51173556	48450037	48866335	38626177	24534145	61103796	5.31634e+07	29220057	15077654	2.71906e+07	69643766	74402364	81197140
	Confidence	Master Protein Accessions	Master Protein Descriptions	Modifications	m/z [Da] (by Search Engine): Mascot	Charge (by Search Engine): Mascot	RT [min] (by Search Engine): Mascot	Percolator q-Value (by Search Engine): Mascot	Percolator PEP (by Search Engine): Mascot	Ions Score (by Search Engine): Mascot	Abundance: F10: Sample, QC Pool	Abundance: F11: Sample, QC Pool	Abundance: F12: Sample, QC Pool	Abundance: F13: Sample, QC Pool	Abundance: F1: Control, BirA2	Abundance: F4: Control, BirA2	Abundance: F7: Control, BirA2	Abundance: F2: Sample, MCHR1	Abundance: F5: Sample, MCHR1	Abundance: F8: Sample, MCHR1	Abundance: F3: Sample, SSTR3	Abundance: F6: Sample, SSTR3	Abundance: F9: Sample, SSTR3	Quan Usage
	High	P60487	Pyridoxal phosphate phosphatase OS=Mus musculus OX=10090 GN=Pdxp PE=1 SV=1		950.003	2	74.6179	0	3.442e-13	109	9910998	10996156	9208287	9442169	5.37845e+06	11210591	13038787	5367788	6.33195e+06	3.63708e+06	13122434	13378231	16541735	Used
	High	P60487	Pyridoxal phosphate phosphatase OS=Mus musculus OX=10090 GN=Pdxp PE=1 SV=1		576.294	2	32.2554	0.000724	0.01532	18			8399007		7.44172e+06	12040262		4.73048e+06	4.063e+06	6.36032e+06	11140206	13119157	16089816	Used
	High	P60487	Pyridoxal phosphate phosphatase OS=Mus musculus OX=10090 GN=Pdxp PE=1 SV=1		596.856	2	53.7005	4.074e-05	0.000864	10	30511022	28259646	20373052	20684074	11713976	33178756	37545128	12536593		11848652	34320468	35127552	36524764	Used
	High	P60487	Pyridoxal phosphate phosphatase OS=Mus musculus OX=10090 GN=Pdxp PE=1 SV=1		809.397	2	65.5675	3.78e-06	9.071e-05	22						4674187	2.5795e+06							Used
	High	P60487	Pyridoxal phosphate phosphatase OS=Mus musculus OX=10090 GN=Pdxp PE=1 SV=1		658.348	3	69.332	8.423e-06	0.00028	18														Not Used
	High	P60487	Pyridoxal phosphate phosphatase OS=Mus musculus OX=10090 GN=Pdxp PE=1 SV=1		513.746	2	19.4791	0.000326	0.005955	35	10751536	9194235	10885989	8499934				6.58519e+06	4682711	5344515	11060658	12777424	12040825	Used
High	P70211	Netrin receptor DCC OS=Mus musculus OX=10090 GN=Dcc PE=1 SV=2	13	100.308	2.21942e+07	2.35903e+07	1.19078e+07	2.39563e+07	11494610	21897841	1.4984e+07	1.98887e+06			6.36128e+07	9.16562e+07	9.06399e+07
	Confidence	Master Protein Accessions	Master Protein Descriptions	Modifications	m/z [Da] (by Search Engine): Mascot	Charge (by Search Engine): Mascot	RT [min] (by Search Engine): Mascot	Percolator q-Value (by Search Engine): Mascot	Percolator PEP (by Search Engine): Mascot	Ions Score (by Search Engine): Mascot	Abundance: F10: Sample, QC Pool	Abundance: F11: Sample, QC Pool	Abundance: F12: Sample, QC Pool	Abundance: F13: Sample, QC Pool	Abundance: F1: Control, BirA2	Abundance: F4: Control, BirA2	Abundance: F7: Control, BirA2	Abundance: F2: Sample, MCHR1	Abundance: F5: Sample, MCHR1	Abundance: F8: Sample, MCHR1	Abundance: F3: Sample, SSTR3	Abundance: F6: Sample, SSTR3	Abundance: F9: Sample, SSTR3	Quan Usage
	High	P70211	Netrin receptor DCC OS=Mus musculus OX=10090 GN=Dcc PE=1 SV=2		948.959	2	50.9269	0	2.096e-16	77			2.14787e+06								5.68062e+06	8773633	7.64424e+06	Used
	High	P70211	Netrin receptor DCC OS=Mus musculus OX=10090 GN=Dcc PE=1 SV=2	1xDeamidated [Q31]	1242.85	4	92.5577	0	2.096e-16	36	4.77471e+06	3.83036e+06	3.51044e+06	3.38245e+06							11163842			Used
	High	P70211	Netrin receptor DCC OS=Mus musculus OX=10090 GN=Dcc PE=1 SV=2		930.964	2	49.3179	0	3.415e-07	35		2.40134e+06		3.15658e+06								9680325	10038974	Used
	High	P70211	Netrin receptor DCC OS=Mus musculus OX=10090 GN=Dcc PE=1 SV=2		766.023	3	43.837	0	1.138e-11	38													4.14714e+06	Used
	High	P70211	Netrin receptor DCC OS=Mus musculus OX=10090 GN=Dcc PE=1 SV=2		904.984	2	83.2909	0.0004125	0.007804	14														Not Used
	High	P70211	Netrin receptor DCC OS=Mus musculus OX=10090 GN=Dcc PE=1 SV=2	2xDeamidated [N15; N37]	1172.35	4	94.2537	0.001136	0.02917	4	1.01542e+06	8597461	1.78479e+06	2.90395e+06	11494610	12374768	12032128						4304157	Used
	High	P70211	Netrin receptor DCC OS=Mus musculus OX=10090 GN=Dcc PE=1 SV=2		1171.86	4	94.1298	2.867e-05	0.0006909	2														Not Used
	High	P70211	Netrin receptor DCC OS=Mus musculus OX=10090 GN=Dcc PE=1 SV=2		551.781	2	36.38	0.0004564	0.008778	21						3.41918e+06	2.95184e+06				7.70489e+06	13214557	9803368	Used
	High	P70211	Netrin receptor DCC OS=Mus musculus OX=10090 GN=Dcc PE=1 SV=2		708.867	2	78.111	0	8.526e-09	61											6601043	5195399	5.45545e+06	Used
	High	P70211	Netrin receptor DCC OS=Mus musculus OX=10090 GN=Dcc PE=1 SV=2		635.861	2	74.8693	0	1.696e-08	42	7.62413e+06	4.58689e+06	4.46469e+06	8938918							17680808	26810366	23481698	Used
	High	P70211	Netrin receptor DCC OS=Mus musculus OX=10090 GN=Dcc PE=1 SV=2		659.37	3	67.2145	0	2.192e-07	32	2797890			1.76148e+06		6.10389e+06						9061840	5.66022e+06	Used
	High	P70211	Netrin receptor DCC OS=Mus musculus OX=10090 GN=Dcc PE=1 SV=2		718.307	3	27.1728	0	4.326e-12	61	2.75936e+06							1.98887e+06			3.33316e+06	2.36971e+06	3.72235e+06	Used
	High	P70211	Netrin receptor DCC OS=Mus musculus OX=10090 GN=Dcc PE=1 SV=2		727.355	2	35.7295	3.78e-06	8.911e-05	33	3.22273e+06	4174232		3.81296e+06							11448402	16550404	16382313	Used
	High	P70211	Netrin receptor DCC OS=Mus musculus OX=10090 GN=Dcc PE=1 SV=2		717.368	3	81.5058	0.0001556	0.002555	6														Not Used
High	O88845	A-kinase anchor protein 10, mitochondrial OS=Mus musculus OX=10090 GN=Akap10 PE=1 SV=3	8	83.906	5.85971e+07	5.73796e+07	4.69573e+07	6.12053e+07	2.04062e+07	7.83223e+07	4.34094e+07	2.09451e+07	8.40467e+06	1.38725e+07	1.20349e+08	1.47546e+08	1.26685e+08
	Confidence	Master Protein Accessions	Master Protein Descriptions	Modifications	m/z [Da] (by Search Engine): Mascot	Charge (by Search Engine): Mascot	RT [min] (by Search Engine): Mascot	Percolator q-Value (by Search Engine): Mascot	Percolator PEP (by Search Engine): Mascot	Ions Score (by Search Engine): Mascot	Abundance: F10: Sample, QC Pool	Abundance: F11: Sample, QC Pool	Abundance: F12: Sample, QC Pool	Abundance: F13: Sample, QC Pool	Abundance: F1: Control, BirA2	Abundance: F4: Control, BirA2	Abundance: F7: Control, BirA2	Abundance: F2: Sample, MCHR1	Abundance: F5: Sample, MCHR1	Abundance: F8: Sample, MCHR1	Abundance: F3: Sample, SSTR3	Abundance: F6: Sample, SSTR3	Abundance: F9: Sample, SSTR3	Quan Usage
	High	O88845	A-kinase anchor protein 10, mitochondrial OS=Mus musculus OX=10090 GN=Akap10 PE=1 SV=3		568.26	3	16.9847	0	1.873e-08	49	7.17152e+06	5.78019e+06	5.59102e+06	5.00684e+06	2.20049e+06	9048163	6.98718e+06	2.40168e+06	987423	1.3171e+06	1.16578e+07	1.15149e+07	1.08888e+07	Used
	High	O88845	A-kinase anchor protein 10, mitochondrial OS=Mus musculus OX=10090 GN=Akap10 PE=1 SV=3		937.001	2	55.1041	2.55e-06	6.97e-05	37	3.08678e+07	2.66057e+07	24417284	2.24222e+07	12842538	18261320	14532320	11395858	7.41725e+06	8740268	5.04515e+07	54510112	55033400	Used
	High	O88845	A-kinase anchor protein 10, mitochondrial OS=Mus musculus OX=10090 GN=Akap10 PE=1 SV=3		824.441	2	88.9255	0	2.535e-09	52	1.13846e+07	8.13313e+06	9.78617e+06	1.05131e+07	3.69764e+06	1.2977e+07	8.18168e+06	7.14758e+06		1.98438e+06	1.94993e+07	1.97442e+07	20227198	Used
	High	O88845	A-kinase anchor protein 10, mitochondrial OS=Mus musculus OX=10090 GN=Akap10 PE=1 SV=3		935.993	2	98.5684	0	4.246e-08	47		7.35616e+06			1.66554e+06	2.32063e+06	2.7159e+06			1830750	9365342	11961039	14313308	Used
	High	O88845	A-kinase anchor protein 10, mitochondrial OS=Mus musculus OX=10090 GN=Akap10 PE=1 SV=3		676.838	2	49.1672	0	1.032e-06	65	9173199	9504431	7.1628e+06	12234327		23729546	10992279				23814752	23308666	22900620	Used
	High	O88845	A-kinase anchor protein 10, mitochondrial OS=Mus musculus OX=10090 GN=Akap10 PE=1 SV=3		677.344	3	27.9182	0	3.442e-09	28				11028849		11985551					5560112	24992222		Used
	High	O88845	A-kinase anchor protein 10, mitochondrial OS=Mus musculus OX=10090 GN=Akap10 PE=1 SV=3		1110.55	2	55.9373	0	3.682e-07	36														Not Used
	High	O88845	A-kinase anchor protein 10, mitochondrial OS=Mus musculus OX=10090 GN=Akap10 PE=1 SV=3	1xDeamidated [Q13]	1111.05	2	55.9781	3.861e-05	0.0008143	32														Not Used
	High	O88845	A-kinase anchor protein 10, mitochondrial OS=Mus musculus OX=10090 GN=Akap10 PE=1 SV=3		1183.58	2	90.3824	0	2.51e-05	33												1.51473e+06	3.32211e+06	Used
High	Q80UG5	Septin-9 OS=Mus musculus OX=10090 GN=Sept9 PE=1 SV=1	7	33.292	91302258	7.74346e+07	59190899	4.99381e+07	6.38152e+07	1.01595e+08	1.08329e+08	1.23284e+07	4.28586e+07	42862861	103886199	114471438	131414832
	Confidence	Master Protein Accessions	Master Protein Descriptions	Modifications	m/z [Da] (by Search Engine): Mascot	Charge (by Search Engine): Mascot	RT [min] (by Search Engine): Mascot	Percolator q-Value (by Search Engine): Mascot	Percolator PEP (by Search Engine): Mascot	Ions Score (by Search Engine): Mascot	Abundance: F10: Sample, QC Pool	Abundance: F11: Sample, QC Pool	Abundance: F12: Sample, QC Pool	Abundance: F13: Sample, QC Pool	Abundance: F1: Control, BirA2	Abundance: F4: Control, BirA2	Abundance: F7: Control, BirA2	Abundance: F2: Sample, MCHR1	Abundance: F5: Sample, MCHR1	Abundance: F8: Sample, MCHR1	Abundance: F3: Sample, SSTR3	Abundance: F6: Sample, SSTR3	Abundance: F9: Sample, SSTR3	Quan Usage
	High	Q80UG5	Septin-9 OS=Mus musculus OX=10090 GN=Sept9 PE=1 SV=1		630.813	2	17.0112	0	4.21e-08	71	6828629	6.88876e+06	7618983	6.39453e+06	2.87809e+06	9907724	8830829	1.39782e+06	947045	1.29741e+06	9361573	9292120	11032043	Used
	High	Q80UG5	Septin-9 OS=Mus musculus OX=10090 GN=Sept9 PE=1 SV=1		536.27	2	20.9132	2.55e-06	7.42e-05	23	10781953	9024202	10659887	8585735	6.58148e+06	9616434	12654732	2947442	1810293	3.64033e+06	11028484	14719743	16993894	Used
	High	Q80UG5	Septin-9 OS=Mus musculus OX=10090 GN=Sept9 PE=1 SV=1		524.269	2	32.8893	0	2.286e-05	58	10285302	8240723	9085761	7.35869e+06	4.00437e+06	10938212	13514263		1.47807e+06	1.53125e+06	10414784	15808303	18482262	Used
	High	Q80UG5	Septin-9 OS=Mus musculus OX=10090 GN=Sept9 PE=1 SV=1		526.348	2	59.4283	8.423e-06	0.0002556	31	19553142	17643050	18799004	19952198	10312478	26609224	28716190	7.06729e+06	5.01747e+06	7.968e+06	27429962	27547248	34887960	Used
	High	Q80UG5	Septin-9 OS=Mus musculus OX=10090 GN=Sept9 PE=1 SV=1		914.443	2	53.7512	5.166e-05	0.0009749	3	27641934	27927180			34394452	22596716	22534068		33605712	28425870	27863002	17504854	19216160	Used
	High	Q80UG5	Septin-9 OS=Mus musculus OX=10090 GN=Sept9 PE=1 SV=1		712.373	2	32.9476	0	3.592e-06	66	9875195	7710681	7.32562e+06	7.64695e+06	3.52087e+06	14743065	14572831	915885			13052929	15630636	13916189	Used
	High	Q80UG5	Septin-9 OS=Mus musculus OX=10090 GN=Sept9 PE=1 SV=1		459.256	2	26.7544	0.0001902	0.003067	20	6336103		5.70165e+06		2.12346e+06	7.18321e+06	7.50598e+06				4735465	13968534	16886324	Used
High	Q8CA95	cAMP and cAMP-inhibited cGMP 3',5'-cyclic phosphodiesterase 10A OS=Mus musculus OX=10090 GN=Pde10a PE=1 SV=2	10	92.563	138277505	1.48304e+08	1.2836e+08	128286001	62554058	1.21892e+08	1.27921e+08	8.43719e+07	5.04617e+07	6.72779e+07	2.36748e+08	2.18227e+08	2.88547e+08
	Confidence	Master Protein Accessions	Master Protein Descriptions	Modifications	m/z [Da] (by Search Engine): Mascot	Charge (by Search Engine): Mascot	RT [min] (by Search Engine): Mascot	Percolator q-Value (by Search Engine): Mascot	Percolator PEP (by Search Engine): Mascot	Ions Score (by Search Engine): Mascot	Abundance: F10: Sample, QC Pool	Abundance: F11: Sample, QC Pool	Abundance: F12: Sample, QC Pool	Abundance: F13: Sample, QC Pool	Abundance: F1: Control, BirA2	Abundance: F4: Control, BirA2	Abundance: F7: Control, BirA2	Abundance: F2: Sample, MCHR1	Abundance: F5: Sample, MCHR1	Abundance: F8: Sample, MCHR1	Abundance: F3: Sample, SSTR3	Abundance: F6: Sample, SSTR3	Abundance: F9: Sample, SSTR3	Quan Usage
	High	Q8CA95	cAMP and cAMP-inhibited cGMP 3',5'-cyclic phosphodiesterase 10A OS=Mus musculus OX=10090 GN=Pde10a PE=1 SV=2		398.714	2	21.8908	0.0019	0.06807	5	105124696	111333888	100651016	94841248	59181960	106106400	104643138	62026760	43941284	59048408	172125616	151867968	174842816	Used
	High	Q8CA95	cAMP and cAMP-inhibited cGMP 3',5'-cyclic phosphodiesterase 10A OS=Mus musculus OX=10090 GN=Pde10a PE=1 SV=2		591.656	3	80.7442	0	1.004e-05	28	2.92974e+06	3.33638e+06	2.56174e+06	3.68499e+06		3.42394e+06	3.78249e+06	4.02796e+06	1049912	1.11326e+06	5402007	8.21743e+06	11672168	Used
	High	Q8CA95	cAMP and cAMP-inhibited cGMP 3',5'-cyclic phosphodiesterase 10A OS=Mus musculus OX=10090 GN=Pde10a PE=1 SV=2		710.379	3	95.9368	0	2.096e-16	76	9175599	8643875	7.38151e+06	7.93866e+06	3372098	6.4187e+06	8277519	6.54613e+06	1.72581e+06	3.55977e+06	9714244	11121066	19053448	Used
	High	Q8CA95	cAMP and cAMP-inhibited cGMP 3',5'-cyclic phosphodiesterase 10A OS=Mus musculus OX=10090 GN=Pde10a PE=1 SV=2		1225.57	2	84.1104	0	2.994e-16	83														Not Used
	High	Q8CA95	cAMP and cAMP-inhibited cGMP 3',5'-cyclic phosphodiesterase 10A OS=Mus musculus OX=10090 GN=Pde10a PE=1 SV=2		926.467	3	84.63	0	2.707e-16	67								1.15625e+06	3.74473e+06	1.14419e+06	9025697	8502706	16095768	Used
	High	Q8CA95	cAMP and cAMP-inhibited cGMP 3',5'-cyclic phosphodiesterase 10A OS=Mus musculus OX=10090 GN=Pde10a PE=1 SV=2		815.909	2	57.5872	0	1.368e-07	64														Not Used
	High	Q8CA95	cAMP and cAMP-inhibited cGMP 3',5'-cyclic phosphodiesterase 10A OS=Mus musculus OX=10090 GN=Pde10a PE=1 SV=2		951.042	2	67.7362	0	4.859e-10	65	7.73438e+06	6.71649e+06	7565358	6.77343e+06		5.94261e+06	7.29559e+06	3.9038e+06			11985408	1.44999e+07	2.20992e+07	Used
	High	Q8CA95	cAMP and cAMP-inhibited cGMP 3',5'-cyclic phosphodiesterase 10A OS=Mus musculus OX=10090 GN=Pde10a PE=1 SV=2		634.355	3	69.9644	0	8.929e-06	22		4.29913e+06									4.8766e+06	3.5848e+06	9266909	Used
	High	Q8CA95	cAMP and cAMP-inhibited cGMP 3',5'-cyclic phosphodiesterase 10A OS=Mus musculus OX=10090 GN=Pde10a PE=1 SV=2		615.847	2	55.6326	1.078e-05	0.00029	30	8509054	7.82126e+06	6.60942e+06	6.88249e+06			3922187	6710977		2412294	12539352	14025298	19705720	Used
	High	Q8CA95	cAMP and cAMP-inhibited cGMP 3',5'-cyclic phosphodiesterase 10A OS=Mus musculus OX=10090 GN=Pde10a PE=1 SV=2		659.319	2	43.7579	0	3.473e-06	37	4804040	6.15338e+06	3.5906e+06	8165180							11079339	6.40808e+06	15810969	Used
High	Q8BWT1	3-ketoacyl-CoA thiolase, mitochondrial OS=Mus musculus OX=10090 GN=Acaa2 PE=1 SV=3	7	64.388	6.10849e+07	6.01702e+07	6.12906e+07	5.52652e+07	4.48497e+07	6.2801e+07	6.61263e+07	6.03331e+07	4.75636e+07	5.10676e+07	8.07213e+07	8.30991e+07	1.06298e+08
	Confidence	Master Protein Accessions	Master Protein Descriptions	Modifications	m/z [Da] (by Search Engine): Mascot	Charge (by Search Engine): Mascot	RT [min] (by Search Engine): Mascot	Percolator q-Value (by Search Engine): Mascot	Percolator PEP (by Search Engine): Mascot	Ions Score (by Search Engine): Mascot	Abundance: F10: Sample, QC Pool	Abundance: F11: Sample, QC Pool	Abundance: F12: Sample, QC Pool	Abundance: F13: Sample, QC Pool	Abundance: F1: Control, BirA2	Abundance: F4: Control, BirA2	Abundance: F7: Control, BirA2	Abundance: F2: Sample, MCHR1	Abundance: F5: Sample, MCHR1	Abundance: F8: Sample, MCHR1	Abundance: F3: Sample, SSTR3	Abundance: F6: Sample, SSTR3	Abundance: F9: Sample, SSTR3	Quan Usage
	High	Q8BWT1	3-ketoacyl-CoA thiolase, mitochondrial OS=Mus musculus OX=10090 GN=Acaa2 PE=1 SV=3		1140.56	2	93.2841	0	1.211e-10	67	2.63472e+06	3.40079e+06	3.49714e+06	1.45852e+06	1.59049e+06	3.6507e+06	3.51887e+06	1.91023e+06	1.87449e+06	1.26511e+06	4484782	2541915	3.85755e+06	Used
	High	Q8BWT1	3-ketoacyl-CoA thiolase, mitochondrial OS=Mus musculus OX=10090 GN=Acaa2 PE=1 SV=3		575.966	3	63.5792	0	2.106e-10	26	14733008	15332087	16030275	13586463	11137728	18709194	15378673	13003296	12304988	11817679	15241369	20366350	21023166	Used
	High	Q8BWT1	3-ketoacyl-CoA thiolase, mitochondrial OS=Mus musculus OX=10090 GN=Acaa2 PE=1 SV=3		907.125	3	86.7303	0	2.398e-15	106	22520764	18798882	19650004	17577728	13782643	17847802	21939024	18930810	12169730	16416296	22599904	20578544	25738286	Used
	High	Q8BWT1	3-ketoacyl-CoA thiolase, mitochondrial OS=Mus musculus OX=10090 GN=Acaa2 PE=1 SV=3		714.396	2	50.2327	0	3.931e-08	64	16271293	20855712	20884874	20398312	16802946	22593312	25289762	22781636	18415526	18194120	28529110	24613956	32104536	Used
	High	Q8BWT1	3-ketoacyl-CoA thiolase, mitochondrial OS=Mus musculus OX=10090 GN=Acaa2 PE=1 SV=3		950.498	3	95.1219	0	5.602e-07	28	1.42416e+06	1.78277e+06	1.22828e+06		1.53592e+06								2.30159e+06	Used
	High	Q8BWT1	3-ketoacyl-CoA thiolase, mitochondrial OS=Mus musculus OX=10090 GN=Acaa2 PE=1 SV=3		904.474	2	43.3546	8.423e-06	0.0002292	60								3.70716e+06	2.79891e+06	2.07165e+06	5319155	5.78032e+06	8738451	Used
	High	Q8BWT1	3-ketoacyl-CoA thiolase, mitochondrial OS=Mus musculus OX=10090 GN=Acaa2 PE=1 SV=3		596.052	4	39.6942	9.243e-05	0.001473	1	3.50094e+06			2.24413e+06						1.30276e+06	4.547e+06	9218027	12534289	Used
High	Q6VNS1	NT-3 growth factor receptor OS=Mus musculus OX=10090 GN=Ntrk3 PE=1 SV=1	9	212.685	8.45638e+08	8.26688e+08	833569340	8.02355e+08	6.48459e+07	2.87765e+08	2.17209e+08	901096243	2.1823e+08	4.03247e+08	1.60277e+09	1940737013	1.84114e+09
	Confidence	Master Protein Accessions	Master Protein Descriptions	Modifications	m/z [Da] (by Search Engine): Mascot	Charge (by Search Engine): Mascot	RT [min] (by Search Engine): Mascot	Percolator q-Value (by Search Engine): Mascot	Percolator PEP (by Search Engine): Mascot	Ions Score (by Search Engine): Mascot	Abundance: F10: Sample, QC Pool	Abundance: F11: Sample, QC Pool	Abundance: F12: Sample, QC Pool	Abundance: F13: Sample, QC Pool	Abundance: F1: Control, BirA2	Abundance: F4: Control, BirA2	Abundance: F7: Control, BirA2	Abundance: F2: Sample, MCHR1	Abundance: F5: Sample, MCHR1	Abundance: F8: Sample, MCHR1	Abundance: F3: Sample, SSTR3	Abundance: F6: Sample, SSTR3	Abundance: F9: Sample, SSTR3	Quan Usage
	High	Q6VNS1; P15209	NT-3 growth factor receptor OS=Mus musculus OX=10090 GN=Ntrk3 PE=1 SV=1 BDNF/NT-3 growth factors receptor OS=Mus musculus OX=10090 GN=Ntrk2 PE=1 SV=1		454.23	2	31.8782	7.056e-05	0.001242	37	69707592	58347528	60478992	65640480		8816236	6995672	98895712	21270348	38953448	144594336	1.53418e+08	140531440	Used
	High	Q6VNS1; P15209	NT-3 growth factor receptor OS=Mus musculus OX=10090 GN=Ntrk3 PE=1 SV=1 BDNF/NT-3 growth factors receptor OS=Mus musculus OX=10090 GN=Ntrk2 PE=1 SV=1		887.479	2	50.707	0	2.096e-16	94	107472403	116823771	101038446	109070826	5.84016e+06	1.99542e+07	20774336	125936842	2.79214e+07	60388083	187795016	233092410	209319514	Used
	High	Q6VNS1; P15209	NT-3 growth factor receptor OS=Mus musculus OX=10090 GN=Ntrk3 PE=1 SV=1 BDNF/NT-3 growth factors receptor OS=Mus musculus OX=10090 GN=Ntrk2 PE=1 SV=1		591.259	2	35.1459	2.55e-06	6.977e-05	37	48767828	47124136	51891538	48313980	5.18196e+06	15520551	8.26549e+06	66163012	16123973	25664008	92760520	118181480	97765944	Used
	High	Q6VNS1; P15209	NT-3 growth factor receptor OS=Mus musculus OX=10090 GN=Ntrk3 PE=1 SV=1 BDNF/NT-3 growth factors receptor OS=Mus musculus OX=10090 GN=Ntrk2 PE=1 SV=1		655.306	2	62.0199	0	1.62e-06	31	56440556	50550012	51945096	52522268	5699583	14348599	12356796	78006792	16898336	31564124	109423416	111406520	97515760	Used
	High	Q6VNS1; P15209	NT-3 growth factor receptor OS=Mus musculus OX=10090 GN=Ntrk3 PE=1 SV=1 BDNF/NT-3 growth factors receptor OS=Mus musculus OX=10090 GN=Ntrk2 PE=1 SV=1		441.71	2	36.3576	3.861e-05	0.0008064	51	66797984	62056008	59071368	58004612	5.77842e+06	23685338	15801848	80958048	20139506	32903474	128280576	158313088	131592600	Used
	High	Q6VNS1; P15209	NT-3 growth factor receptor OS=Mus musculus OX=10090 GN=Ntrk3 PE=1 SV=1 BDNF/NT-3 growth factors receptor OS=Mus musculus OX=10090 GN=Ntrk2 PE=1 SV=1		540.802	2	36.996	0	3.854e-08	54	32470982	35363436	36625996	31987564	3.18967e+06	14288106	12191105	45093416	12201307	14056764	80826824	84909096	69994832	Used
	High	Q6VNS1	NT-3 growth factor receptor OS=Mus musculus OX=10090 GN=Ntrk3 PE=1 SV=1		563.827	2	46.5291	0	7.396e-06	53	112813520	104488856	114866280	111527896	16808640	54746984	44215308	113323768	33333696	69412392	198067744	264379312	272865376	Used
	High	Q6VNS1	NT-3 growth factor receptor OS=Mus musculus OX=10090 GN=Ntrk3 PE=1 SV=1		688.373	2	58.816	0	3.547e-09	53	104872176	110846632	106837312	100971688	4.64619e+06	40812540	33295892	98546640	25123510	43840244	1.83767e+08	236275936	219145216	Used
	High	Q6VNS1	NT-3 growth factor receptor OS=Mus musculus OX=10090 GN=Ntrk3 PE=1 SV=1		781.364	2	60.3865	0	8.012e-13	74	37268112	38045252	36802424	36608084	5353906	15591556	13730498	31553632	9984746	19294380	78694432	89148400	105613144	Used
	High	Q6VNS1	NT-3 growth factor receptor OS=Mus musculus OX=10090 GN=Ntrk3 PE=1 SV=1		483.754	2	28.134	2.978e-05	0.0007112	44	67761520	62084344	65732812	67809344	7.13949e+06	34872392	23767456	56811648	16720192	30775516	118218304	140545792	155134576	Used
	High	Q6VNS1	NT-3 growth factor receptor OS=Mus musculus OX=10090 GN=Ntrk3 PE=1 SV=1		982.51	2	65.1961	0	3.075e-15	72	64090879	6.22358e+07	6.37985e+07	60862418	3.84177e+06	30337886	22195626	40771948	14505876	25807938	116620062	145379138	153067180	Used
	High	Q6VNS1	NT-3 growth factor receptor OS=Mus musculus OX=10090 GN=Ntrk3 PE=1 SV=1		1059.53	4	70.8976	0	2.096e-16	66	9638915	9909334	10395293	1.6855e+06	1.36612e+06	7.46104e+06		8597082	1.71396e+06	4.56844e+06	20840584	21457850	28334256	Used
	High	Q6VNS1	NT-3 growth factor receptor OS=Mus musculus OX=10090 GN=Ntrk3 PE=1 SV=1	1xDeamidated [N12]	655.671	3	65.9249	0	1.37e-09	57	15871383	9002799	10673685	10921831		7329281	3.61904e+06	14581631	2.29335e+06	6018250	27680688	3.85294e+07	3.75987e+07	Used
	High	Q6VNS1	NT-3 growth factor receptor OS=Mus musculus OX=10090 GN=Ntrk3 PE=1 SV=1		668.349	3	66.9349	0	1.208e-10	61	47111888	50843712	55335512	42960020				34972952			85806416	119574832	96073424	Used
	High	Q6VNS1	NT-3 growth factor receptor OS=Mus musculus OX=10090 GN=Ntrk3 PE=1 SV=1	1xDeamidated [N20]	1059.78	4	70.9335	0	2.096e-16	61	4.55275e+06	5.55229e+06	5.81365e+06	3.46871e+06							15970354	13173117		Used
	High	Q6VNS1	NT-3 growth factor receptor OS=Mus musculus OX=10090 GN=Ntrk3 PE=1 SV=1	1xCarbamidomethyl [C8]	1135.56	2	83.2467	0	2.096e-16	96		3.41369e+06	2262402					2737457			2287377	3.84903e+06	4905603	Used
	High	Q6VNS1	NT-3 growth factor receptor OS=Mus musculus OX=10090 GN=Ntrk3 PE=1 SV=1		904.01	2	97.9452	0	1.51e-09	22								4145663			11139470	9103731	21677620	Used
High	Q91WJ8	Far upstream element-binding protein 1 OS=Mus musculus OX=10090 GN=Fubp1 PE=1 SV=1	4	15.898	9.7201e+06	3123487	4.13014e+06	3535160	7766401	22333885	1.95455e+07		776670		4.52507e+06	1.35958e+06	6462577
	Confidence	Master Protein Accessions	Master Protein Descriptions	Modifications	m/z [Da] (by Search Engine): Mascot	Charge (by Search Engine): Mascot	RT [min] (by Search Engine): Mascot	Percolator q-Value (by Search Engine): Mascot	Percolator PEP (by Search Engine): Mascot	Ions Score (by Search Engine): Mascot	Abundance: F10: Sample, QC Pool	Abundance: F11: Sample, QC Pool	Abundance: F12: Sample, QC Pool	Abundance: F13: Sample, QC Pool	Abundance: F1: Control, BirA2	Abundance: F4: Control, BirA2	Abundance: F7: Control, BirA2	Abundance: F2: Sample, MCHR1	Abundance: F5: Sample, MCHR1	Abundance: F8: Sample, MCHR1	Abundance: F3: Sample, SSTR3	Abundance: F6: Sample, SSTR3	Abundance: F9: Sample, SSTR3	Quan Usage
	High	Q91WJ8	Far upstream element-binding protein 1 OS=Mus musculus OX=10090 GN=Fubp1 PE=1 SV=1		574.788	2	26.5951	0.001064	0.02624	9	3746037	3123487	2.6657e+06	3535160	2.5545e+06	9592257	7938725				1.56437e+06	1.35958e+06	1.41195e+06	Used
	High	Q91WJ8	Far upstream element-binding protein 1 OS=Mus musculus OX=10090 GN=Fubp1 PE=1 SV=1		501.786	2	67.9025	0	5.733e-06	58	2.70671e+06		1.46444e+06		3.11065e+06	6.77787e+06	7.13249e+06		776670				2.98844e+06	Used
	High	Q91WJ8	Far upstream element-binding protein 1 OS=Mus musculus OX=10090 GN=Fubp1 PE=1 SV=1		960.116	3	67.1025	0.0003644	0.006846	3														Not Used
	High	Q91WJ8	Far upstream element-binding protein 1 OS=Mus musculus OX=10090 GN=Fubp1 PE=1 SV=1		657.665	3	41.9641	0	1.228e-07	34	3.26735e+06				2101254	5.96376e+06	4474292				2.96071e+06		2.06218e+06	Used
High	Q80U78	Pumilio homolog 1 OS=Mus musculus OX=10090 GN=Pum1 PE=1 SV=2	4	28.823	2.49673e+07	1.95944e+07	2.63266e+07	2.25771e+07	1.20826e+07	70074430	6.27519e+07	4561706		1.29852e+06	23449471	31725681	34746816
	Confidence	Master Protein Accessions	Master Protein Descriptions	Modifications	m/z [Da] (by Search Engine): Mascot	Charge (by Search Engine): Mascot	RT [min] (by Search Engine): Mascot	Percolator q-Value (by Search Engine): Mascot	Percolator PEP (by Search Engine): Mascot	Ions Score (by Search Engine): Mascot	Abundance: F10: Sample, QC Pool	Abundance: F11: Sample, QC Pool	Abundance: F12: Sample, QC Pool	Abundance: F13: Sample, QC Pool	Abundance: F1: Control, BirA2	Abundance: F4: Control, BirA2	Abundance: F7: Control, BirA2	Abundance: F2: Sample, MCHR1	Abundance: F5: Sample, MCHR1	Abundance: F8: Sample, MCHR1	Abundance: F3: Sample, SSTR3	Abundance: F6: Sample, SSTR3	Abundance: F9: Sample, SSTR3	Quan Usage
	High	Q80U78	Pumilio homolog 1 OS=Mus musculus OX=10090 GN=Pum1 PE=1 SV=2		704.031	3	45.0903	0	1.505e-11	36	17109964	16192036	17844184	16305409	6325107	45626999	4.08614e+07	4561706		1.29852e+06	2.13633e+07	29853770	34746816	Used
	High	Q80U78	Pumilio homolog 1 OS=Mus musculus OX=10090 GN=Pum1 PE=1 SV=2		700.996	3	46.6015	1.427e-05	0.0003351	11	4543444		3052586	4414294	2.84623e+06	11614245	6.58839e+06							Used
	High	Q80U78	Pumilio homolog 1 OS=Mus musculus OX=10090 GN=Pum1 PE=1 SV=2		649.306	3	67.4785	0	1.136e-13	59	3.31384e+06	2.38121e+06	2.49291e+06	1.85735e+06	1.84871e+06	9546804	10182091				2.08615e+06	1871911		Used
	High	Q80U78	Pumilio homolog 1 OS=Mus musculus OX=10090 GN=Pum1 PE=1 SV=2		586.329	2	33.5867	0.001063	0.02621	6		1.0212e+06	2.93691e+06		1.06258e+06	3286382	5.11998e+06							Used
High	O70209	PDZ and LIM domain protein 3 OS=Mus musculus OX=10090 GN=Pdlim3 PE=1 SV=1	4	19.406	3288748	3.82377e+06	7.31269e+06	6.549e+06	1.03752e+06	1.35904e+07	7.65928e+06	954740			4.3555e+06	9.87075e+06	14834000
	Confidence	Master Protein Accessions	Master Protein Descriptions	Modifications	m/z [Da] (by Search Engine): Mascot	Charge (by Search Engine): Mascot	RT [min] (by Search Engine): Mascot	Percolator q-Value (by Search Engine): Mascot	Percolator PEP (by Search Engine): Mascot	Ions Score (by Search Engine): Mascot	Abundance: F10: Sample, QC Pool	Abundance: F11: Sample, QC Pool	Abundance: F12: Sample, QC Pool	Abundance: F13: Sample, QC Pool	Abundance: F1: Control, BirA2	Abundance: F4: Control, BirA2	Abundance: F7: Control, BirA2	Abundance: F2: Sample, MCHR1	Abundance: F5: Sample, MCHR1	Abundance: F8: Sample, MCHR1	Abundance: F3: Sample, SSTR3	Abundance: F6: Sample, SSTR3	Abundance: F9: Sample, SSTR3	Quan Usage
	High	O70209	PDZ and LIM domain protein 3 OS=Mus musculus OX=10090 GN=Pdlim3 PE=1 SV=1		646.661	3	40.816	0	6.557e-07	38														Not Used
	High	O70209	PDZ and LIM domain protein 3 OS=Mus musculus OX=10090 GN=Pdlim3 PE=1 SV=1		815.451	2	69.5014	0	2.607e-06	55			5.70306e+06	3350190		6.01158e+06						6475321	7.35992e+06	Used
	High	O70209	PDZ and LIM domain protein 3 OS=Mus musculus OX=10090 GN=Pdlim3 PE=1 SV=1		557.969	3	33.6802	0	7.613e-07	29		1.72487e+06			1.03752e+06	3.47194e+06	4076746							Used
	High	O70209	PDZ and LIM domain protein 3 OS=Mus musculus OX=10090 GN=Pdlim3 PE=1 SV=1		503.24	3	18.7224	0.001158	0.03015	10	3288748	2.0989e+06	1.60963e+06	3.19881e+06		4106850	3.58253e+06	954740			4.3555e+06	3.39543e+06	7.47408e+06	Used
High	Q9D7G0	Ribose-phosphate pyrophosphokinase 1 OS=Mus musculus OX=10090 GN=Prps1 PE=1 SV=4	3	21.297	3.39808e+06	5.2938e+06	3.92812e+06	1.82756e+06	2.29906e+06	6.46216e+06	7.72006e+06	1.72997e+06	1.08337e+06	1.126e+06	2.65571e+06	3.88824e+06	8.95851e+06
	Confidence	Master Protein Accessions	Master Protein Descriptions	Modifications	m/z [Da] (by Search Engine): Mascot	Charge (by Search Engine): Mascot	RT [min] (by Search Engine): Mascot	Percolator q-Value (by Search Engine): Mascot	Percolator PEP (by Search Engine): Mascot	Ions Score (by Search Engine): Mascot	Abundance: F10: Sample, QC Pool	Abundance: F11: Sample, QC Pool	Abundance: F12: Sample, QC Pool	Abundance: F13: Sample, QC Pool	Abundance: F1: Control, BirA2	Abundance: F4: Control, BirA2	Abundance: F7: Control, BirA2	Abundance: F2: Sample, MCHR1	Abundance: F5: Sample, MCHR1	Abundance: F8: Sample, MCHR1	Abundance: F3: Sample, SSTR3	Abundance: F6: Sample, SSTR3	Abundance: F9: Sample, SSTR3	Quan Usage
	High	Q9D7G0	Ribose-phosphate pyrophosphokinase 1 OS=Mus musculus OX=10090 GN=Prps1 PE=1 SV=4		601.337	3	71.1961	0	1.368e-14	62	3.39808e+06	3794416	3.92812e+06	1.82756e+06	2.29906e+06	4597685	5908404	1.72997e+06	1.08337e+06	1.126e+06	2.65571e+06	3.88824e+06	6016577	Used
	High	Q9D7G0	Ribose-phosphate pyrophosphokinase 1 OS=Mus musculus OX=10090 GN=Prps1 PE=1 SV=4		390.56	3	58.654	4.998e-06	0.0001278	29													2.94193e+06	Used
	High	Q9D7G0	Ribose-phosphate pyrophosphokinase 1 OS=Mus musculus OX=10090 GN=Prps1 PE=1 SV=4		717.355	2	22.9669	1.078e-05	0.0002889	31		1.49939e+06				1.86448e+06	1.81166e+06							Used
High	P27601	Guanine nucleotide-binding protein subunit alpha-13 OS=Mus musculus OX=10090 GN=Gna13 PE=1 SV=1	5	45.96	3.01717e+07	3.25101e+07	30913052	3.66435e+07	10392047	3.52187e+07	4.19274e+07	1.23456e+07	2.72002e+06	1.38079e+07	6.4691e+07	6.91011e+07	70974524
	Confidence	Master Protein Accessions	Master Protein Descriptions	Modifications	m/z [Da] (by Search Engine): Mascot	Charge (by Search Engine): Mascot	RT [min] (by Search Engine): Mascot	Percolator q-Value (by Search Engine): Mascot	Percolator PEP (by Search Engine): Mascot	Ions Score (by Search Engine): Mascot	Abundance: F10: Sample, QC Pool	Abundance: F11: Sample, QC Pool	Abundance: F12: Sample, QC Pool	Abundance: F13: Sample, QC Pool	Abundance: F1: Control, BirA2	Abundance: F4: Control, BirA2	Abundance: F7: Control, BirA2	Abundance: F2: Sample, MCHR1	Abundance: F5: Sample, MCHR1	Abundance: F8: Sample, MCHR1	Abundance: F3: Sample, SSTR3	Abundance: F6: Sample, SSTR3	Abundance: F9: Sample, SSTR3	Quan Usage
	High	P27601	Guanine nucleotide-binding protein subunit alpha-13 OS=Mus musculus OX=10090 GN=Gna13 PE=1 SV=1		470.924	3	40.3368	0	5.733e-10	51	5.77461e+06	7.13078e+06	6087853	6.69645e+06	3.41934e+06	4.80217e+06	10703042	2.52777e+06	1.62732e+06	3.29869e+06	11078758	11224235	13961189	Used
	High	P27601	Guanine nucleotide-binding protein subunit alpha-13 OS=Mus musculus OX=10090 GN=Gna13 PE=1 SV=1		417.54	3	45.6086	0.0009807	0.02319	8	7.30137e+06	5541870	8.55284e+06	1.15937e+07	3.57512e+06	1.09326e+07	10854828	5076967	1092698	3.85993e+06	25972850	1.77996e+07	2.11151e+07	Used
	High	P27601	Guanine nucleotide-binding protein subunit alpha-13 OS=Mus musculus OX=10090 GN=Gna13 PE=1 SV=1		427.215	2	39.6648	0.0004181	0.007914	14	11049167	12399653	12069091	12070988	3397591	16618398	12973873	4740838		4.12213e+06	21130014	30514118	22463442	Used
	High	Q9DC51; Q8CGK7; Q6R0H7; P27601; P18872; P08752; B2RSH2	Guanine nucleotide-binding protein G(k) subunit alpha OS=Mus musculus OX=10090 GN=Gnai3 PE=1 SV=3 Guanine nucleotide-binding protein G(olf) subunit alpha OS=Mus musculus OX=10090 GN=Gnal PE=1 SV=1 Guanine nucleotide-binding protein G(s) subunit alpha isoforms XLas OS=Mus musculus OX=10090 GN=Gnas PE=1 SV=1 Guanine nucleotide-binding protein subunit alpha-13 OS=Mus musculus OX=10090 GN=Gna13 PE=1 …		529.316	2	52.635	0	5.911e-07	58	1692436173	1.70264e+09	1753416124	1651805817	1169360129	1490251071	1.75944e+09	1285834682	1.00011e+09	1.21828e+09	2540245634	2214119648	2714398346	Not Used
	High	P30677; P27601; O70443; P21278; P21279	Guanine nucleotide-binding protein subunit alpha-14 OS=Mus musculus OX=10090 GN=Gna14 PE=1 SV=2 Guanine nucleotide-binding protein subunit alpha-13 OS=Mus musculus OX=10090 GN=Gna13 PE=1 SV=1 Guanine nucleotide-binding protein G(z) subunit alpha OS=Mus musculus OX=10090 GN=Gnaz PE=1 SV=4 Guanine nucleotide-binding protein subunit alpha-11 OS=Mus musculus OX=10090 GN=Gna11 PE=1 SV=1 Guanine nucleo…		431.216	2	21.3475	0.001222	0.03268	40	71705208	69741032	73849184	65864636	43689416	49868180	57121976	53986452	34672312	47365508	111880944	102079536	103286776	Not Used
	High	P27601	Guanine nucleotide-binding protein subunit alpha-13 OS=Mus musculus OX=10090 GN=Gna13 PE=1 SV=1	1xDeamidated [Q/N]	969.847	3	94.155	0	5.306e-12	36	2209100	3005022		2.83705e+06			2.76891e+06			2.52716e+06		2.82355e+06	5897989	Used
	High	P27601	Guanine nucleotide-binding protein subunit alpha-13 OS=Mus musculus OX=10090 GN=Gna13 PE=1 SV=1		949.523	2	77.6698	0	2.08e-12	56	3.83742e+06	4432740	4.20327e+06	3.44533e+06		2865546	4626753				6.50942e+06	6.73961e+06	7.53678e+06	Used
High	O88522	NF-kappa-B essential modulator OS=Mus musculus OX=10090 GN=Ikbkg PE=1 SV=2	3	27.105						35043978	24268257	3.52602e+06	4345933		4347866	4681517
	Confidence	Master Protein Accessions	Master Protein Descriptions	Modifications	m/z [Da] (by Search Engine): Mascot	Charge (by Search Engine): Mascot	RT [min] (by Search Engine): Mascot	Percolator q-Value (by Search Engine): Mascot	Percolator PEP (by Search Engine): Mascot	Ions Score (by Search Engine): Mascot	Abundance: F10: Sample, QC Pool	Abundance: F11: Sample, QC Pool	Abundance: F12: Sample, QC Pool	Abundance: F13: Sample, QC Pool	Abundance: F1: Control, BirA2	Abundance: F4: Control, BirA2	Abundance: F7: Control, BirA2	Abundance: F2: Sample, MCHR1	Abundance: F5: Sample, MCHR1	Abundance: F8: Sample, MCHR1	Abundance: F3: Sample, SSTR3	Abundance: F6: Sample, SSTR3	Abundance: F9: Sample, SSTR3	Quan Usage
	High	O88522	NF-kappa-B essential modulator OS=Mus musculus OX=10090 GN=Ikbkg PE=1 SV=2		728.395	2	44.0279	0	3.338e-08	64						20594546	13207138	3.52602e+06	4345933		4347866	4681517		Used
	High	O88522	NF-kappa-B essential modulator OS=Mus musculus OX=10090 GN=Ikbkg PE=1 SV=2		582.639	3	65.478	0	1.306e-07	39						6069244	5616785							Used
	High	O88522	NF-kappa-B essential modulator OS=Mus musculus OX=10090 GN=Ikbkg PE=1 SV=2		850.441	3	43.347	0	1.376e-11	33						8380188	5444334							Used
High	Q6ZQ82	Rho GTPase-activating protein 26 OS=Mus musculus OX=10090 GN=Arhgap26 PE=1 SV=3	7	33.097	21017657	2.60687e+07	4.48992e+07	3.03487e+07	1.24033e+07	2.20048e+07	1.81327e+07	2.58143e+06	5.6674e+06	5118394	56949063	5.76166e+07	59601936
	Confidence	Master Protein Accessions	Master Protein Descriptions	Modifications	m/z [Da] (by Search Engine): Mascot	Charge (by Search Engine): Mascot	RT [min] (by Search Engine): Mascot	Percolator q-Value (by Search Engine): Mascot	Percolator PEP (by Search Engine): Mascot	Ions Score (by Search Engine): Mascot	Abundance: F10: Sample, QC Pool	Abundance: F11: Sample, QC Pool	Abundance: F12: Sample, QC Pool	Abundance: F13: Sample, QC Pool	Abundance: F1: Control, BirA2	Abundance: F4: Control, BirA2	Abundance: F7: Control, BirA2	Abundance: F2: Sample, MCHR1	Abundance: F5: Sample, MCHR1	Abundance: F8: Sample, MCHR1	Abundance: F3: Sample, SSTR3	Abundance: F6: Sample, SSTR3	Abundance: F9: Sample, SSTR3	Quan Usage
	High	Q6ZQ82	Rho GTPase-activating protein 26 OS=Mus musculus OX=10090 GN=Arhgap26 PE=1 SV=3		525.272	2	31.0995	0.001678	0.05465	35	16151779	17193202	17762744	17612766	5.79846e+06	13914169	12020612		4793125	5118394	25601502	24232424	29433998	Used
	High	Q6ZQ82	Rho GTPase-activating protein 26 OS=Mus musculus OX=10090 GN=Arhgap26 PE=1 SV=3		682.34	2	20.1677	3.531e-05	0.0007646	11		3.21117e+06	3.29697e+06	2.94307e+06	865026						6.41053e+06	5416656		Used
	High	Q6ZQ82	Rho GTPase-activating protein 26 OS=Mus musculus OX=10090 GN=Arhgap26 PE=1 SV=3		508.297	2	58.6503	2.867e-05	0.0006201	28		3.03875e+06	17812132	6.42822e+06	3.56411e+06	8.09063e+06	6.11214e+06				9790828	10636249	13330367	Used
	High	Q6ZQ82	Rho GTPase-activating protein 26 OS=Mus musculus OX=10090 GN=Arhgap26 PE=1 SV=3		806.394	2	81.5532	0	1.467e-09	56		2.62557e+06	4288770					2.58143e+06	874279		9980529	11006785	11976688	Used
	High	Q6ZQ82	Rho GTPase-activating protein 26 OS=Mus musculus OX=10090 GN=Arhgap26 PE=1 SV=3		375.862	3	18.3774	0.0005332	0.01061	5														Not Used
	High	Q6ZQ82	Rho GTPase-activating protein 26 OS=Mus musculus OX=10090 GN=Arhgap26 PE=1 SV=3		689.982	3	53.8022	0.0003719	0.007074	12	4865878		1.73859e+06	3.36465e+06	2175682						5.16568e+06	6.32449e+06	4860883	Used
	High	Q6ZQ82	Rho GTPase-activating protein 26 OS=Mus musculus OX=10090 GN=Arhgap26 PE=1 SV=3		858.923	2	46.5869	0	7.188e-09	43														Not Used
High	Q9Z2W9	Glutamate receptor 3 OS=Mus musculus OX=10090 GN=Gria3 PE=1 SV=2	25	368.381	8.97634e+08	9.14383e+08	8.72112e+08	8.68907e+08	315191709	1.12189e+09	811944062	8.56815e+08	2.11607e+08	3.74809e+08	1.36268e+09	1.6568e+09	1590557888
	Confidence	Master Protein Accessions	Master Protein Descriptions	Modifications	m/z [Da] (by Search Engine): Mascot	Charge (by Search Engine): Mascot	RT [min] (by Search Engine): Mascot	Percolator q-Value (by Search Engine): Mascot	Percolator PEP (by Search Engine): Mascot	Ions Score (by Search Engine): Mascot	Abundance: F10: Sample, QC Pool	Abundance: F11: Sample, QC Pool	Abundance: F12: Sample, QC Pool	Abundance: F13: Sample, QC Pool	Abundance: F1: Control, BirA2	Abundance: F4: Control, BirA2	Abundance: F7: Control, BirA2	Abundance: F2: Sample, MCHR1	Abundance: F5: Sample, MCHR1	Abundance: F8: Sample, MCHR1	Abundance: F3: Sample, SSTR3	Abundance: F6: Sample, SSTR3	Abundance: F9: Sample, SSTR3	Quan Usage
	High	Q9Z2W9	Glutamate receptor 3 OS=Mus musculus OX=10090 GN=Gria3 PE=1 SV=2		767.374	3	34.9161	0	2.096e-16	111	59104108	6.0543e+07	6.05367e+07	56139863		68873238	4.97063e+07	4930524		1.20334e+06	98929042	116028333	99203154	Used
	High	Q9Z2W9	Glutamate receptor 3 OS=Mus musculus OX=10090 GN=Gria3 PE=1 SV=2		703.375	2	43.4841	0	1.203e-05	47	2.40187e+07	2.31946e+07	24455360	22232437	1.98282e+06	10331575	11011912	41239178	12234930	1.64991e+07	51882322	68321166	51888562	Used
	High	Q9Z2W9	Glutamate receptor 3 OS=Mus musculus OX=10090 GN=Gria3 PE=1 SV=2		662.373	3	77.6252	0	1.461e-10	58		3040812	3662295	4692343		8.64434e+06	4.45093e+06	3.17963e+06		2.20357e+06	11604188	5.73806e+06	7.01301e+06	Used
	High	Q9Z2W9	Glutamate receptor 3 OS=Mus musculus OX=10090 GN=Gria3 PE=1 SV=2		594.792	2	19.2636	0	5.492e-09	56	78836544	76381252	82309556	78008708	33630567	100343488	76780532	73404936	2.44654e+07	30570581	112102360	143057232	132266280	Used
	High	Q9Z2W9	Glutamate receptor 3 OS=Mus musculus OX=10090 GN=Gria3 PE=1 SV=2		594.26	2	37.97	4.998e-06	0.0001171	42	18727760	19973222	21341332	17854314	6.89914e+06	23761124	13908155	14600377	3.83059e+06	8.3313e+06	32608022	39233032	32397602	Used
	High	P23818; Q9Z2W8; Q9Z2W9	Glutamate receptor 1 OS=Mus musculus OX=10090 GN=Gria1 PE=1 SV=1 Glutamate receptor 4 OS=Mus musculus OX=10090 GN=Gria4 PE=1 SV=2 Glutamate receptor 3 OS=Mus musculus OX=10090 GN=Gria3 PE=1 SV=2		695.35	2	59.7183	0	1.726e-08	67	121397128	133332992	105388672	119124960	40436296	171314080	116596664	122232144	24818914	42193724	175303904	233523904	203606816	Used
	High	Q9Z2W9	Glutamate receptor 3 OS=Mus musculus OX=10090 GN=Gria3 PE=1 SV=2		603.296	2	49.5095	0	1.336e-06	57	46782288	49253568	44165854	44303388	21373512	66702420	52862744	4.69435e+07	1.15447e+07	28308071	67869272	76187172	84493704	Used
	High	Q9Z2W9	Glutamate receptor 3 OS=Mus musculus OX=10090 GN=Gria3 PE=1 SV=2		1022.98	2	62.9707	0	2.096e-16	117	16072384	13467176	13413043	13100865	3.37746e+06	17216590	15266794	12591838	2.50802e+06	4360316	21547826	24741788	29183468	Used
	High	Q9Z2W8; Q9Z2W9	Glutamate receptor 4 OS=Mus musculus OX=10090 GN=Gria4 PE=1 SV=2 Glutamate receptor 3 OS=Mus musculus OX=10090 GN=Gria3 PE=1 SV=2		396.716	2	23.1337	0.001334	0.03722	32	59401156	58690020	49069724	66896224	25620956	81865360	57719780	62146976	1.5756e+07	2.81477e+07	65971284	99999976	99542832	Used
	High	Q9Z2W9	Glutamate receptor 3 OS=Mus musculus OX=10090 GN=Gria3 PE=1 SV=2		704.691	3	87.5229	0	2.657e-15	85	2.91702e+07	2.83737e+07	2.52252e+07	2.31815e+07	9826218	35313027	2.25767e+07	2.35575e+07	6.72873e+06	1.28751e+07	49465732	4.72393e+07	54226012	Used
	High	Q9Z2W9	Glutamate receptor 3 OS=Mus musculus OX=10090 GN=Gria3 PE=1 SV=2		929.008	2	87.0723	0	6.992e-13	72	2.57168e+07	2.83022e+07	2.66802e+07	26662632	7.30419e+06	3.77754e+07	2.83309e+07	2.96079e+07	4.32585e+06	9.97702e+06	44429818	45473996	50504711	Used
	High	Q9Z2W9	Glutamate receptor 3 OS=Mus musculus OX=10090 GN=Gria3 PE=1 SV=2		726.943	2	81.8456	0	1.492e-08	51	27303268	28521268	28266612	31268494	11515520	32958428	28128206	31369632	7096642	12479296	40737052	38801216	45242076	Used
	High	Q9Z2W9	Glutamate receptor 3 OS=Mus musculus OX=10090 GN=Gria3 PE=1 SV=2		599.348	2	79.4595	0	1.087e-08	78	8762877	9990141	9985237	10515609	4.24276e+06	13746727	11288350	10795839	3.2266e+06	5067567	12093303	16770925	20188886	Used
	High	Q9Z2W8; Q9Z2W9; P23819	Glutamate receptor 4 OS=Mus musculus OX=10090 GN=Gria4 PE=1 SV=2 Glutamate receptor 3 OS=Mus musculus OX=10090 GN=Gria3 PE=1 SV=2 Glutamate receptor 2 OS=Mus musculus OX=10090 GN=Gria2 PE=1 SV=3		785.883	2	39.0536	0	3.484e-15	90	210662672	191707504	181013760	181712256	63560720	216555120	172104192	172400288	44677524	82944008	276839680	350687328	337216608	Not Used
	High	Q9Z2W9	Glutamate receptor 3 OS=Mus musculus OX=10090 GN=Gria3 PE=1 SV=2		622.366	2	50.9584	0	3.256e-08	86	31384561	35331099	34643707	29819573	1.47478e+07	2.81178e+07	17575224	27533767		5.40611e+06	54234684	64141058	62001552	Used
	High	Q9Z2W8; Q9Z2W9	Glutamate receptor 4 OS=Mus musculus OX=10090 GN=Gria4 PE=1 SV=2 Glutamate receptor 3 OS=Mus musculus OX=10090 GN=Gria3 PE=1 SV=2		477.803	2	51.3233	0	4.994e-07	63	35825656	37817288	36795452	36379468	12143396	48121460	35600112	30256984	10446141	18478590	48653476	71056456	67231448	Used
	High	Q9Z2W9	Glutamate receptor 3 OS=Mus musculus OX=10090 GN=Gria3 PE=1 SV=2		658.307	2	30.3373	0	7.433e-08	63	47570908	49402050	47010736	47689306	1.60088e+07	56612404	43765180	44213904	1.24599e+07	21637630	66913238	82293276	83469632	Used
	High	Q9Z2W9	Glutamate receptor 3 OS=Mus musculus OX=10090 GN=Gria3 PE=1 SV=2		394.729	2	30.3064	0.0002831	0.005079	33	57816140	64455208	56386268	50582548	18336884	62343968	55068004	59206768	15035179	26099614	76344384	121308832	99682712	Used
	High	Q9Z2W9	Glutamate receptor 3 OS=Mus musculus OX=10090 GN=Gria3 PE=1 SV=2		501.777	2	35.4233	2.55e-06	5.734e-05	57	40738392	40873760	45097748	41900660	11625479	56514456	37820296	38325440	14094103	17639090	51320928	80422744	69619952	Used
	High	Q9Z2W9	Glutamate receptor 3 OS=Mus musculus OX=10090 GN=Gria3 PE=1 SV=2		411.876	3	29.6327	9.739e-05	0.001556	10	39074488	39243896	41928860	38761244	14458666	45211608	31209480	48515580	10631366	18649860	65713224	51902564	60795040	Used
	High	Q9Z2W9	Glutamate receptor 3 OS=Mus musculus OX=10090 GN=Gria3 PE=1 SV=2		747.383	2	73.6087	0	1.226e-11	72	46834704	36415304	29225534	36487552	28531188	42237256	28356982	48174170	2.50548e+07	29503090	49366460	63992924	61089956	Used
	High	Q9Z2W8; Q9Z2W9	Glutamate receptor 4 OS=Mus musculus OX=10090 GN=Gria4 PE=1 SV=2 Glutamate receptor 3 OS=Mus musculus OX=10090 GN=Gria3 PE=1 SV=2		995.985	2	89.9679	0	2.285e-11	43	2148968	3874703	4507831	2.12836e+06	1.91659e+06	4354861	8986085	5808218		3.42173e+06	1.0546e+07	10710465	8899632	Used
	High	P23818; Q9Z2W8; Q9Z2W9; P23819	Glutamate receptor 1 OS=Mus musculus OX=10090 GN=Gria1 PE=1 SV=1 Glutamate receptor 4 OS=Mus musculus OX=10090 GN=Gria4 PE=1 SV=2 Glutamate receptor 3 OS=Mus musculus OX=10090 GN=Gria3 PE=1 SV=2 Glutamate receptor 2 OS=Mus musculus OX=10090 GN=Gria2 PE=1 SV=3		692.129	4	90.6363	0	3.983e-12	13	3.74298e+06	5.8482e+06	3.13234e+06	1.33624e+06		5386167	4.41511e+06	4.26324e+06	5.84396e+06	5.46558e+06	8.65241e+06	7.5497e+06	11778509	Not Used
	High	Q9Z2W9	Glutamate receptor 3 OS=Mus musculus OX=10090 GN=Gria3 PE=1 SV=2		531.275	2	22.8785	0.001843	0.06406	28	22637382	21319420	22411572	19257716	7745676	21536458	14838868	26790664	7348684	12170671	33502072	44245132	39006496	Used
	High	Q9Z2W9	Glutamate receptor 3 OS=Mus musculus OX=10090 GN=Gria3 PE=1 SV=2		664.359	3	97.2772	0	2.096e-16	70	41433264	36908716	43976944	40827380	17831510	52900736	37846388	51389672		17668604	72877136	67117040	60185288	Used
	High	Q9Z2W9	Glutamate receptor 3 OS=Mus musculus OX=10090 GN=Gria3 PE=1 SV=2	1xCarbamidomethyl [C8]	700.309	2	37.2206	0.0001013	0.001622	32						6596259					5.63278e+06	14880909	14905649	Used
	High	Q9Z2W9	Glutamate receptor 3 OS=Mus musculus OX=10090 GN=Gria3 PE=1 SV=2		391.217	4	37.5692	8.423e-06	0.0002058	24	9024904	11893803	11095158	11092174	5.63627e+06	9721683	7424475			1.91714e+06	17520084	15138239	20248668	Used
	High	Q9Z2W9	Glutamate receptor 3 OS=Mus musculus OX=10090 GN=Gria3 PE=1 SV=2	1xOxidation [M14]	937.007	2	79.7292	1.427e-05	0.0003323	46														Not Used
	High	Q9Z2W8; Q9Z2W9	Glutamate receptor 4 OS=Mus musculus OX=10090 GN=Gria4 PE=1 SV=2 Glutamate receptor 3 OS=Mus musculus OX=10090 GN=Gria3 PE=1 SV=2		726.029	3	83.2824	2.867e-05	0.0005324	8														Not Used
	High	Q9Z2W9	Glutamate receptor 3 OS=Mus musculus OX=10090 GN=Gria3 PE=1 SV=2		720.445	2	82.8798	0	2.196e-13	93														Not Used
	High	Q9Z2W9	Glutamate receptor 3 OS=Mus musculus OX=10090 GN=Gria3 PE=1 SV=2	1xDeamidated [N8]	1057.03	2	87.1732	0	4.347e-07	43						1.9142e+06					4232191		5.02316e+06	Used
	High	Q9Z2W9	Glutamate receptor 3 OS=Mus musculus OX=10090 GN=Gria3 PE=1 SV=2	1xCarbamidomethyl [C7]	823.735	3	64.9365	0	2.707e-11	33	5619461					8618855	4824991				10602035	11194856	14153544	Used
	High	P23818; Q9Z2W8; Q9Z2W9; P23819	Glutamate receptor 1 OS=Mus musculus OX=10090 GN=Gria1 PE=1 SV=1 Glutamate receptor 4 OS=Mus musculus OX=10090 GN=Gria4 PE=1 SV=2 Glutamate receptor 3 OS=Mus musculus OX=10090 GN=Gria3 PE=1 SV=2 Glutamate receptor 2 OS=Mus musculus OX=10090 GN=Gria2 PE=1 SV=3		1096.6	3	100.693	0	2.096e-16	125	1045746	1.09194e+06	714332	856449	330864	294351					468860	1.12236e+06	1806856	Not Used
	High	P23818; Q9Z2W8; Q9Z2W9; P23819	Glutamate receptor 1 OS=Mus musculus OX=10090 GN=Gria1 PE=1 SV=1 Glutamate receptor 4 OS=Mus musculus OX=10090 GN=Gria4 PE=1 SV=2 Glutamate receptor 3 OS=Mus musculus OX=10090 GN=Gria3 PE=1 SV=2 Glutamate receptor 2 OS=Mus musculus OX=10090 GN=Gria2 PE=1 SV=3	1xDeamidated [N20]	1096.93	3	100.649	0	2.934e-13	56						432074	617854			351374	1.27632e+06			Not Used
	High	Q9Z2W9	Glutamate receptor 3 OS=Mus musculus OX=10090 GN=Gria3 PE=1 SV=2	1xDeamidated [N3]	747.875	2	77.7227	0.0002822	0.005068	5														Not Used
	High	Q9Z2W9	Glutamate receptor 3 OS=Mus musculus OX=10090 GN=Gria3 PE=1 SV=2	1xCarbamidomethyl [C10]	821.378	2	30.2586	0.0001671	0.002854	15														Not Used
	High	Q9Z2W9	Glutamate receptor 3 OS=Mus musculus OX=10090 GN=Gria3 PE=1 SV=2		734.359	3	56.7064	0	2.324e-07	34	2232261	3784146	4.53229e+06			8.23978e+06					10675803	3.2748e+06	14488043	Used
High	P62264	40S ribosomal protein S14 OS=Mus musculus OX=10090 GN=Rps14 PE=1 SV=3	4	29.811	54122735	4.29277e+07	57374753	4.61716e+07	34288575	6.79089e+07	7.3832e+07	3.98234e+07	46373561	51304273	61697683	4.79975e+07	6.04102e+07
	Confidence	Master Protein Accessions	Master Protein Descriptions	Modifications	m/z [Da] (by Search Engine): Mascot	Charge (by Search Engine): Mascot	RT [min] (by Search Engine): Mascot	Percolator q-Value (by Search Engine): Mascot	Percolator PEP (by Search Engine): Mascot	Ions Score (by Search Engine): Mascot	Abundance: F10: Sample, QC Pool	Abundance: F11: Sample, QC Pool	Abundance: F12: Sample, QC Pool	Abundance: F13: Sample, QC Pool	Abundance: F1: Control, BirA2	Abundance: F4: Control, BirA2	Abundance: F7: Control, BirA2	Abundance: F2: Sample, MCHR1	Abundance: F5: Sample, MCHR1	Abundance: F8: Sample, MCHR1	Abundance: F3: Sample, SSTR3	Abundance: F6: Sample, SSTR3	Abundance: F9: Sample, SSTR3	Quan Usage
	High	P62264	40S ribosomal protein S14 OS=Mus musculus OX=10090 GN=Rps14 PE=1 SV=3		755.691	3	57.4527	0	3.266e-09	33	4.39155e+06		5230845	3.92323e+06		8796350	7109506		6497656	5317152			4379797	Used
	High	P62264	40S ribosomal protein S14 OS=Mus musculus OX=10090 GN=Rps14 PE=1 SV=3		715.363	2	39.6821	0	5.479e-11	49	12090595	7599006	19559206	11695275	7615852	22033696	24751142	13388683	10286564	11416573	13781310	14446407	14066329	Used
	High	P62264	40S ribosomal protein S14 OS=Mus musculus OX=10090 GN=Rps14 PE=1 SV=3		527.786	2	23.7685	0	1.987e-05	53	30792554	29215384	28526180	23475482	19779906	30512640	34426036	19659810	22670730	26828554	36620204	28694318	34619188	Used
	High	P62264	40S ribosomal protein S14 OS=Mus musculus OX=10090 GN=Rps14 PE=1 SV=3		529.278	3	35.654	0	8.624e-07	28	6.84803e+06	6.11334e+06	4058522	7077586	6892817	6.56622e+06	7.54533e+06	6.77492e+06	6918611	7741994	11296169	4.85675e+06	7.34491e+06	Used
High	Q63739	Protein tyrosine phosphatase type IVA 1 OS=Mus musculus OX=10090 GN=Ptp4a1 PE=1 SV=1	1	5.98	2.4798e+06	1.35825e+06		2.04571e+06				2.51727e+06	1.13936e+06	2.26348e+06	5919673	2.25469e+06	2.0218e+06
	Confidence	Master Protein Accessions	Master Protein Descriptions	Modifications	m/z [Da] (by Search Engine): Mascot	Charge (by Search Engine): Mascot	RT [min] (by Search Engine): Mascot	Percolator q-Value (by Search Engine): Mascot	Percolator PEP (by Search Engine): Mascot	Ions Score (by Search Engine): Mascot	Abundance: F10: Sample, QC Pool	Abundance: F11: Sample, QC Pool	Abundance: F12: Sample, QC Pool	Abundance: F13: Sample, QC Pool	Abundance: F1: Control, BirA2	Abundance: F4: Control, BirA2	Abundance: F7: Control, BirA2	Abundance: F2: Sample, MCHR1	Abundance: F5: Sample, MCHR1	Abundance: F8: Sample, MCHR1	Abundance: F3: Sample, SSTR3	Abundance: F6: Sample, SSTR3	Abundance: F9: Sample, SSTR3	Quan Usage
	High	Q63739	Protein tyrosine phosphatase type IVA 1 OS=Mus musculus OX=10090 GN=Ptp4a1 PE=1 SV=1		528.623	3	40.8715	0	1.048e-06	25	2.4798e+06	1.35825e+06		2.04571e+06				2.51727e+06	1.13936e+06	2.26348e+06	5919673	2.25469e+06	2.0218e+06	Used
High	Q9R0M6	Ras-related protein Rab-9A OS=Mus musculus OX=10090 GN=Rab9a PE=1 SV=1	1	5.399
	Confidence	Master Protein Accessions	Master Protein Descriptions	Modifications	m/z [Da] (by Search Engine): Mascot	Charge (by Search Engine): Mascot	RT [min] (by Search Engine): Mascot	Percolator q-Value (by Search Engine): Mascot	Percolator PEP (by Search Engine): Mascot	Ions Score (by Search Engine): Mascot	Abundance: F10: Sample, QC Pool	Abundance: F11: Sample, QC Pool	Abundance: F12: Sample, QC Pool	Abundance: F13: Sample, QC Pool	Abundance: F1: Control, BirA2	Abundance: F4: Control, BirA2	Abundance: F7: Control, BirA2	Abundance: F2: Sample, MCHR1	Abundance: F5: Sample, MCHR1	Abundance: F8: Sample, MCHR1	Abundance: F3: Sample, SSTR3	Abundance: F6: Sample, SSTR3	Abundance: F9: Sample, SSTR3	Quan Usage
	High	Q9R0M6	Ras-related protein Rab-9A OS=Mus musculus OX=10090 GN=Rab9a PE=1 SV=1		632.33	3	84.2732	0	3.991e-06	21														Not Used
High	O70251	Elongation factor 1-beta OS=Mus musculus OX=10090 GN=Eef1b PE=1 SV=5	3	26.897	169899530	164109438	139561382	151854938	144642450	498932304	367382600	33681574	20953385	14587636	56749592	63109168	41904643
	Confidence	Master Protein Accessions	Master Protein Descriptions	Modifications	m/z [Da] (by Search Engine): Mascot	Charge (by Search Engine): Mascot	RT [min] (by Search Engine): Mascot	Percolator q-Value (by Search Engine): Mascot	Percolator PEP (by Search Engine): Mascot	Ions Score (by Search Engine): Mascot	Abundance: F10: Sample, QC Pool	Abundance: F11: Sample, QC Pool	Abundance: F12: Sample, QC Pool	Abundance: F13: Sample, QC Pool	Abundance: F1: Control, BirA2	Abundance: F4: Control, BirA2	Abundance: F7: Control, BirA2	Abundance: F2: Sample, MCHR1	Abundance: F5: Sample, MCHR1	Abundance: F8: Sample, MCHR1	Abundance: F3: Sample, SSTR3	Abundance: F6: Sample, SSTR3	Abundance: F9: Sample, SSTR3	Quan Usage
	High	O70251	Elongation factor 1-beta OS=Mus musculus OX=10090 GN=Eef1b PE=1 SV=5		473.292	2	45.9303	0.0001154	0.001837	39	64415256	70088992	64655248	69678112	58699508	240622528	174447072	19045136	15358191	14587636	26807430	30776120	27007402	Used
	High	O70251	Elongation factor 1-beta OS=Mus musculus OX=10090 GN=Eef1b PE=1 SV=5		809.427	2	74.5163	0	2.096e-16	123	78457832	74250552	57223404	67864864	61332276	179801936	141725488	14636438	5595194		29942162	32333048	14897241	Used
	High	O70251	Elongation factor 1-beta OS=Mus musculus OX=10090 GN=Eef1b PE=1 SV=5		674.348	2	52.2387	0	3.886e-09	69	27026442	19769894	17682730	14311962	24610666	78507840	51210040							Used
High	Q91YD3	mRNA-decapping enzyme 1A OS=Mus musculus OX=10090 GN=Dcp1a PE=1 SV=1	3	17.499	1.50959e+06	2.03892e+06	2.03154e+06	1.74459e+06	2.29536e+06	3.1932e+07	1.71227e+07				1.5588e+06		1.6722e+06
	Confidence	Master Protein Accessions	Master Protein Descriptions	Modifications	m/z [Da] (by Search Engine): Mascot	Charge (by Search Engine): Mascot	RT [min] (by Search Engine): Mascot	Percolator q-Value (by Search Engine): Mascot	Percolator PEP (by Search Engine): Mascot	Ions Score (by Search Engine): Mascot	Abundance: F10: Sample, QC Pool	Abundance: F11: Sample, QC Pool	Abundance: F12: Sample, QC Pool	Abundance: F13: Sample, QC Pool	Abundance: F1: Control, BirA2	Abundance: F4: Control, BirA2	Abundance: F7: Control, BirA2	Abundance: F2: Sample, MCHR1	Abundance: F5: Sample, MCHR1	Abundance: F8: Sample, MCHR1	Abundance: F3: Sample, SSTR3	Abundance: F6: Sample, SSTR3	Abundance: F9: Sample, SSTR3	Quan Usage
	High	Q91YD3	mRNA-decapping enzyme 1A OS=Mus musculus OX=10090 GN=Dcp1a PE=1 SV=1		470.277	3	71.1809	0	2.869e-10	53	1.50959e+06	2.03892e+06	2.03154e+06	1.74459e+06	2.29536e+06	11370964	6.36134e+06				1.5588e+06		1.6722e+06	Used
	High	Q91YD3	mRNA-decapping enzyme 1A OS=Mus musculus OX=10090 GN=Dcp1a PE=1 SV=1		595.808	2	47.0229	1.313e-06	4.028e-05	38						15683461	8116435							Used
	High	Q91YD3	mRNA-decapping enzyme 1A OS=Mus musculus OX=10090 GN=Dcp1a PE=1 SV=1		864.124	3	70.1582	8.423e-06	0.0002743	23						4.87756e+06	2644907							Used
High	P62748	Hippocalcin-like protein 1 OS=Mus musculus OX=10090 GN=Hpcal1 PE=1 SV=2	2	60.344	1.98044e+07	2.41213e+07	2.13597e+07	2.09695e+07	1.53515e+07	27237524	29666946	1.45123e+07	2.57172e+06	3215118	3.14249e+07	24565119	2.79746e+07
	Confidence	Master Protein Accessions	Master Protein Descriptions	Modifications	m/z [Da] (by Search Engine): Mascot	Charge (by Search Engine): Mascot	RT [min] (by Search Engine): Mascot	Percolator q-Value (by Search Engine): Mascot	Percolator PEP (by Search Engine): Mascot	Ions Score (by Search Engine): Mascot	Abundance: F10: Sample, QC Pool	Abundance: F11: Sample, QC Pool	Abundance: F12: Sample, QC Pool	Abundance: F13: Sample, QC Pool	Abundance: F1: Control, BirA2	Abundance: F4: Control, BirA2	Abundance: F7: Control, BirA2	Abundance: F2: Sample, MCHR1	Abundance: F5: Sample, MCHR1	Abundance: F8: Sample, MCHR1	Abundance: F3: Sample, SSTR3	Abundance: F6: Sample, SSTR3	Abundance: F9: Sample, SSTR3	Quan Usage
	High	Q91X97; P84075; P62748	Neurocalcin-delta OS=Mus musculus OX=10090 GN=Ncald PE=1 SV=4 Neuron-specific calcium-binding protein hippocalcin OS=Mus musculus OX=10090 GN=Hpca PE=1 SV=2 Hippocalcin-like protein 1 OS=Mus musculus OX=10090 GN=Hpcal1 PE=1 SV=2		453.235	2	31.2367	2.867e-05	0.0006018	30	43165344	44690748	42002656	41552048	33493870	58962236	57491040	28128202	24786066	21623536	65432456	55903336	43192364	Not Used
	High	Q91X97; P84075; P62748	Neurocalcin-delta OS=Mus musculus OX=10090 GN=Ncald PE=1 SV=4 Neuron-specific calcium-binding protein hippocalcin OS=Mus musculus OX=10090 GN=Hpca PE=1 SV=2 Hippocalcin-like protein 1 OS=Mus musculus OX=10090 GN=Hpcal1 PE=1 SV=2		391.201	2	23.8893	0.0001492	0.002342	53	32348384	31527326	27396120	24819164	19108796	56887016	50832748	18802688	11922107	11328019	32436812	34342640	26394734	Not Used
	High	P62748	Hippocalcin-like protein 1 OS=Mus musculus OX=10090 GN=Hpcal1 PE=1 SV=2		489.779	2	70.5586	3.78e-06	8.935e-05	42	6.32311e+06	5.8216e+06	5.62506e+06	6.09153e+06	4.18546e+06	9550148	9356078	3.80897e+06	1.53371e+06	2429597	7.60509e+06	10327648	5.54793e+06	Used
	High	P62748	Hippocalcin-like protein 1 OS=Mus musculus OX=10090 GN=Hpcal1 PE=1 SV=2		712.379	2	81.6256	0	6.797e-11	66	13481343	18299736	15734596	14878015	11166079	17687376	20310868	10703323	1.03801e+06	785521	23819766	14237471	22426650	Used
	High	Q91X97; P84075; P62748	Neurocalcin-delta OS=Mus musculus OX=10090 GN=Ncald PE=1 SV=4 Neuron-specific calcium-binding protein hippocalcin OS=Mus musculus OX=10090 GN=Hpca PE=1 SV=2 Hippocalcin-like protein 1 OS=Mus musculus OX=10090 GN=Hpcal1 PE=1 SV=2		659.801	2	17.2321	0	1.463e-06	74	60184850	58632590	56472468	55927834	35810506	85746112	78929648	38230757	2.37205e+07	25279087	88729356	79035200	62299782	Not Used
	High	P84075; P62748	Neuron-specific calcium-binding protein hippocalcin OS=Mus musculus OX=10090 GN=Hpca PE=1 SV=2 Hippocalcin-like protein 1 OS=Mus musculus OX=10090 GN=Hpcal1 PE=1 SV=2		746.857	2	64.4522	0	3.641e-09	68	29882876	32709160	36172492	24988202	16888636	55538832	52632088	25387422		11381228	55001104	35478752	30028742	Not Used
	High	Q91X97; P84075; P62748	Neurocalcin-delta OS=Mus musculus OX=10090 GN=Ncald PE=1 SV=4 Neuron-specific calcium-binding protein hippocalcin OS=Mus musculus OX=10090 GN=Hpca PE=1 SV=2 Hippocalcin-like protein 1 OS=Mus musculus OX=10090 GN=Hpcal1 PE=1 SV=2		387.212	2	22.0318	0.001681	0.05504	15	46050696	46850808	49851740	61858976	25670162	32273460	49066708	36784996	25469720	28002098	96457768	96260760	79571592	Not Used
	High	Q91X97; P84075; P62748	Neurocalcin-delta OS=Mus musculus OX=10090 GN=Ncald PE=1 SV=4 Neuron-specific calcium-binding protein hippocalcin OS=Mus musculus OX=10090 GN=Hpca PE=1 SV=2 Hippocalcin-like protein 1 OS=Mus musculus OX=10090 GN=Hpcal1 PE=1 SV=2		618.352	2	72.654	7.056e-05	0.001193	48	5.56961e+06	2.12186e+06	1.93543e+06	2.74811e+06	1.31543e+06	5.77259e+06	5.20212e+06	2.51823e+06		3.33605e+06	11460376	5062290	2.47346e+06	Not Used
	High	P84075; P62748	Neuron-specific calcium-binding protein hippocalcin OS=Mus musculus OX=10090 GN=Hpca PE=1 SV=2 Hippocalcin-like protein 1 OS=Mus musculus OX=10090 GN=Hpcal1 PE=1 SV=2		744.832	2	47.5728	0	4.267e-08	50		5.31041e+06	5.875e+06	5435548		6943137	18923197				1.86487e+07	1.83841e+07		Not Used
High	D3YZP9	Coiled-coil domain-containing protein 6 OS=Mus musculus OX=10090 GN=Ccdc6 PE=1 SV=1	1	6.414	5621074	4.61604e+06	5.5484e+06	6.20742e+06	2.48704e+06	17257974	11752936				4.17579e+06	3.88517e+06	4.08379e+06
	Confidence	Master Protein Accessions	Master Protein Descriptions	Modifications	m/z [Da] (by Search Engine): Mascot	Charge (by Search Engine): Mascot	RT [min] (by Search Engine): Mascot	Percolator q-Value (by Search Engine): Mascot	Percolator PEP (by Search Engine): Mascot	Ions Score (by Search Engine): Mascot	Abundance: F10: Sample, QC Pool	Abundance: F11: Sample, QC Pool	Abundance: F12: Sample, QC Pool	Abundance: F13: Sample, QC Pool	Abundance: F1: Control, BirA2	Abundance: F4: Control, BirA2	Abundance: F7: Control, BirA2	Abundance: F2: Sample, MCHR1	Abundance: F5: Sample, MCHR1	Abundance: F8: Sample, MCHR1	Abundance: F3: Sample, SSTR3	Abundance: F6: Sample, SSTR3	Abundance: F9: Sample, SSTR3	Quan Usage
	High	D3YZP9	Coiled-coil domain-containing protein 6 OS=Mus musculus OX=10090 GN=Ccdc6 PE=1 SV=1		584.769	2	31.5504	0	2.303e-06	62	5621074	4.61604e+06	5.5484e+06	6.20742e+06	2.48704e+06	17257974	11752936				4.17579e+06	3.88517e+06	4.08379e+06	Used
High	P32020	Non-specific lipid-transfer protein OS=Mus musculus OX=10090 GN=Scp2 PE=1 SV=3	3	15.451	5.35841e+07	52737302	3.91111e+07	4.03648e+07	3.5245e+07	49267745	4.39571e+07	2.49351e+07	2.92489e+07	25032340	76449250	74368501	61569616
	Confidence	Master Protein Accessions	Master Protein Descriptions	Modifications	m/z [Da] (by Search Engine): Mascot	Charge (by Search Engine): Mascot	RT [min] (by Search Engine): Mascot	Percolator q-Value (by Search Engine): Mascot	Percolator PEP (by Search Engine): Mascot	Ions Score (by Search Engine): Mascot	Abundance: F10: Sample, QC Pool	Abundance: F11: Sample, QC Pool	Abundance: F12: Sample, QC Pool	Abundance: F13: Sample, QC Pool	Abundance: F1: Control, BirA2	Abundance: F4: Control, BirA2	Abundance: F7: Control, BirA2	Abundance: F2: Sample, MCHR1	Abundance: F5: Sample, MCHR1	Abundance: F8: Sample, MCHR1	Abundance: F3: Sample, SSTR3	Abundance: F6: Sample, SSTR3	Abundance: F9: Sample, SSTR3	Quan Usage
	High	P32020	Non-specific lipid-transfer protein OS=Mus musculus OX=10090 GN=Scp2 PE=1 SV=3		426.752	2	62.3417	2.55e-06	5.149e-05	61	1.46922e+07	18086877	13092870	14069583	1.24831e+07	15909573	1.38812e+07	1.1057e+07	1.22306e+07	10944564	18018880	16472391	14442950	Used
	High	P32020	Non-specific lipid-transfer protein OS=Mus musculus OX=10090 GN=Scp2 PE=1 SV=3		569.833	2	36.5298	0	1.497e-06	36	18468354	16621773	18140160	18381362	13947536	18377462	19177582	13878121	13820608	14087776	26914556	24631628	18157496	Used
	High	P32020	Non-specific lipid-transfer protein OS=Mus musculus OX=10090 GN=Scp2 PE=1 SV=3		627.8	2	45.9216	0	4.589e-06	43	20423524	18028652	7.87809e+06	7.91384e+06	8814370	14980710	10898285		3.19774e+06		31515814	33264482	28969170	Used
High	Q8K207	Uncharacterized protein C1orf21 homolog OS=Mus musculus OX=10090 PE=1 SV=1	6	50.822	6.05417e+07	5.22133e+07	5.26799e+07	5.41132e+07	635845	9.82626e+06	9.15597e+06	4.42027e+07	1.35761e+07	2.59307e+07	1.70888e+08	1.61277e+08	9.50951e+07
	Confidence	Master Protein Accessions	Master Protein Descriptions	Modifications	m/z [Da] (by Search Engine): Mascot	Charge (by Search Engine): Mascot	RT [min] (by Search Engine): Mascot	Percolator q-Value (by Search Engine): Mascot	Percolator PEP (by Search Engine): Mascot	Ions Score (by Search Engine): Mascot	Abundance: F10: Sample, QC Pool	Abundance: F11: Sample, QC Pool	Abundance: F12: Sample, QC Pool	Abundance: F13: Sample, QC Pool	Abundance: F1: Control, BirA2	Abundance: F4: Control, BirA2	Abundance: F7: Control, BirA2	Abundance: F2: Sample, MCHR1	Abundance: F5: Sample, MCHR1	Abundance: F8: Sample, MCHR1	Abundance: F3: Sample, SSTR3	Abundance: F6: Sample, SSTR3	Abundance: F9: Sample, SSTR3	Quan Usage
	High	Q8K207	Uncharacterized protein C1orf21 homolog OS=Mus musculus OX=10090 PE=1 SV=1		755.867	2	16.8598	0	2.475e-16	84	9789671	8601948	8473343	8989092	635845	2.52667e+06	2.22676e+06	6.31778e+06	3.56906e+06	4.16729e+06	25733786	24795662	14290554	Used
	High	Q8K207	Uncharacterized protein C1orf21 homolog OS=Mus musculus OX=10090 PE=1 SV=1		471.287	2	21.4114	0.0002088	0.003701	32	26053298	23904358	22952618	24648426		7.24377e+06	6.78524e+06	20135552	7.8016e+06	1.15718e+07	69497240	61686716	34533164	Used
	High	Q8K207	Uncharacterized protein C1orf21 homolog OS=Mus musculus OX=10090 PE=1 SV=1	1xDeamidated [N4]; 1xOxidation [M2]	672.293	2	13.903	0.002767	0.1207	16	18549.8	720053	1.02176e+06	795122		55818.8	143970	560849	52800.5	472378	2.8277e+06	2.49981e+06	1.516e+06	Used
	High	Q8K207	Uncharacterized protein C1orf21 homolog OS=Mus musculus OX=10090 PE=1 SV=1	1xDeamidated [N4]	664.295	2	14.8342	0	1.223e-07	53		874817	1114302	857620				1.07137e+06	678088	841501	2.34714e+06	1.94942e+06	1.041e+06	Used
	High	Q8K207	Uncharacterized protein C1orf21 homolog OS=Mus musculus OX=10090 PE=1 SV=1		775.33	2	42.5588	0	6.176e-09	66	7801203	8.16224e+06	5.20717e+06	6.52245e+06				4.26629e+06	1.47458e+06	1.17921e+06	24227204	23343682	16817796	Used
	High	Q8K207	Uncharacterized protein C1orf21 homolog OS=Mus musculus OX=10090 PE=1 SV=1	1xDeamidated [N4]	775.823	2	43.932	0	3.613e-09	72	10742751	4.54035e+06	8.38905e+06	7437688				8.01422e+06		4.83999e+06	29121646	29505707	1.23426e+07	Used
	High	Q8K207	Uncharacterized protein C1orf21 homolog OS=Mus musculus OX=10090 PE=1 SV=1	1xDeamidated [Q12]	848.917	2	17.2669	0.0001423	0.002214	34										355427		571597	1.54479e+06	Used
	High	Q8K207	Uncharacterized protein C1orf21 homolog OS=Mus musculus OX=10090 PE=1 SV=1		503.268	2	23.6799	0.0001584	0.002624	44	6136184	5.40955e+06	5521645	4862782				3.83663e+06		2.50318e+06	17133624	16924130	13009232	Used
High	A2A7S8	Uncharacterized protein KIAA1522 OS=Mus musculus OX=10090 GN=Kiaa1522 PE=1 SV=1	7	31.015	2.02024e+07	1.69123e+07	17687730	2.90926e+07	1.18714e+06	5.45159e+06	4.21778e+06	2.93796e+06	783156	477057	5.6266e+07	7.25667e+07	91856841
	Confidence	Master Protein Accessions	Master Protein Descriptions	Modifications	m/z [Da] (by Search Engine): Mascot	Charge (by Search Engine): Mascot	RT [min] (by Search Engine): Mascot	Percolator q-Value (by Search Engine): Mascot	Percolator PEP (by Search Engine): Mascot	Ions Score (by Search Engine): Mascot	Abundance: F10: Sample, QC Pool	Abundance: F11: Sample, QC Pool	Abundance: F12: Sample, QC Pool	Abundance: F13: Sample, QC Pool	Abundance: F1: Control, BirA2	Abundance: F4: Control, BirA2	Abundance: F7: Control, BirA2	Abundance: F2: Sample, MCHR1	Abundance: F5: Sample, MCHR1	Abundance: F8: Sample, MCHR1	Abundance: F3: Sample, SSTR3	Abundance: F6: Sample, SSTR3	Abundance: F9: Sample, SSTR3	Quan Usage
	High	A2A7S8	Uncharacterized protein KIAA1522 OS=Mus musculus OX=10090 GN=Kiaa1522 PE=1 SV=1		492.264	3	15.7782	3.78e-06	0.0001039	23	3115882	2.83318e+06	2.91843e+06	2792137	1.18714e+06	3.45553e+06	2607922	1.0747e+06	783156	477057	5.33701e+06	5.52881e+06	8.27593e+06	Used
	High	A2A7S8	Uncharacterized protein KIAA1522 OS=Mus musculus OX=10090 GN=Kiaa1522 PE=1 SV=1		1112.33	4	83.6833	0	5.817e-06	12														Not Used
	High	A2A7S8	Uncharacterized protein KIAA1522 OS=Mus musculus OX=10090 GN=Kiaa1522 PE=1 SV=1		653.877	2	38.4981	9.739e-05	0.001553	36	3.19505e+06	2855210	2697193	3.51544e+06							5492220	8518558	9141751	Used
	High	A2A7S8	Uncharacterized protein KIAA1522 OS=Mus musculus OX=10090 GN=Kiaa1522 PE=1 SV=1		597.299	2	22.0541	0.0002306	0.003959	41	3945984	3.51547e+06	3.60991e+06	3.67922e+06		1.99606e+06	1.60986e+06	1863259			10842965	11845671	9682685	Used
	High	A2A7S8	Uncharacterized protein KIAA1522 OS=Mus musculus OX=10090 GN=Kiaa1522 PE=1 SV=1		767.721	3	72.1687	2.55e-06	6.342e-05	35				14122340							10730439	11118985	22590450	Used
	High	A2A7S8	Uncharacterized protein KIAA1522 OS=Mus musculus OX=10090 GN=Kiaa1522 PE=1 SV=1		560.325	3	51.562	0.001619	0.05183	10	7.21887e+06	7708465	8462197	4983445							23863370	27331506	37820296	Used
	High	A2A7S8	Uncharacterized protein KIAA1522 OS=Mus musculus OX=10090 GN=Kiaa1522 PE=1 SV=1	1xDeamidated [Q/N]	888.834	5	68.283	0	1.342e-10	8	2.72657e+06											8223157	4.34573e+06	Used
High	Q9DB73	NADH-cytochrome b5 reductase 1 OS=Mus musculus OX=10090 GN=Cyb5r1 PE=1 SV=1	11	119.009	61087745	4.57144e+07	55721844	6.194e+07	4.97522e+07	3.55382e+08	2.67036e+08					3.41471e+06	5.68474e+06
	Confidence	Master Protein Accessions	Master Protein Descriptions	Modifications	m/z [Da] (by Search Engine): Mascot	Charge (by Search Engine): Mascot	RT [min] (by Search Engine): Mascot	Percolator q-Value (by Search Engine): Mascot	Percolator PEP (by Search Engine): Mascot	Ions Score (by Search Engine): Mascot	Abundance: F10: Sample, QC Pool	Abundance: F11: Sample, QC Pool	Abundance: F12: Sample, QC Pool	Abundance: F13: Sample, QC Pool	Abundance: F1: Control, BirA2	Abundance: F4: Control, BirA2	Abundance: F7: Control, BirA2	Abundance: F2: Sample, MCHR1	Abundance: F5: Sample, MCHR1	Abundance: F8: Sample, MCHR1	Abundance: F3: Sample, SSTR3	Abundance: F6: Sample, SSTR3	Abundance: F9: Sample, SSTR3	Quan Usage
	High	Q9DB73	NADH-cytochrome b5 reductase 1 OS=Mus musculus OX=10090 GN=Cyb5r1 PE=1 SV=1		739.05	3	70.4184	0	4.469e-12	36														Not Used
	High	Q9DB73	NADH-cytochrome b5 reductase 1 OS=Mus musculus OX=10090 GN=Cyb5r1 PE=1 SV=1		525.285	2	44.6165	0	7.959e-06	43	13032046	11744593	13879664	12628453	11686831	62868420	43046412						3.82742e+06	Used
	High	Q9DB73	NADH-cytochrome b5 reductase 1 OS=Mus musculus OX=10090 GN=Cyb5r1 PE=1 SV=1		516.267	2	28.7233	0.0001512	0.002367	32						43654184	34186516					3.41471e+06	1.85732e+06	Used
	High	Q9DB73	NADH-cytochrome b5 reductase 1 OS=Mus musculus OX=10090 GN=Cyb5r1 PE=1 SV=1		657.381	3	84.2197	0	1.433e-10	39		4.79517e+06				13612129	9390267							Used
	High	Q9DB73	NADH-cytochrome b5 reductase 1 OS=Mus musculus OX=10090 GN=Cyb5r1 PE=1 SV=1		921.521	2	94.7959	0	1.557e-12	70	1.88528e+06	1.55829e+06	2.11646e+06	1.59656e+06	2210769	1.22939e+07	8.56491e+06							Used
	High	Q9DB73	NADH-cytochrome b5 reductase 1 OS=Mus musculus OX=10090 GN=Cyb5r1 PE=1 SV=1		483.739	2	46.3158	8.423e-06	0.0002188	58	9403027		11006934	10239854	9775608	48033520	31138168							Used
	High	Q9DB73	NADH-cytochrome b5 reductase 1 OS=Mus musculus OX=10090 GN=Cyb5r1 PE=1 SV=1		998.191	3	80.5219	0	2.096e-16	80	2.27174e+06		1.66257e+06			14499965	11801676							Used
	High	Q9DB73	NADH-cytochrome b5 reductase 1 OS=Mus musculus OX=10090 GN=Cyb5r1 PE=1 SV=1		713.369	2	27.0274	0	7.72e-06	52	8.64711e+06	1.19005e+07	9.47522e+06	8899295	8.9138e+06	44317316	34169648							Used
	High	Q9DB73	NADH-cytochrome b5 reductase 1 OS=Mus musculus OX=10090 GN=Cyb5r1 PE=1 SV=1		992.966	2	88.1801	0	1.915e-09	62	4413534			2629531		18219388	18746480							Used
	High	Q9DB73	NADH-cytochrome b5 reductase 1 OS=Mus musculus OX=10090 GN=Cyb5r1 PE=1 SV=1		542.771	2	42.8851	7.442e-06	0.0001369	35	9596980	7697209	6.88179e+06	5.869e+06	6033489	32376826	27624786							Used
	High	Q9DB73	NADH-cytochrome b5 reductase 1 OS=Mus musculus OX=10090 GN=Cyb5r1 PE=1 SV=1		557.663	3	64.6656	0	1.706e-08	39	1.1838e+07	8018643	10699205	20077334	11131748	65506880	48367100							Used
High	Q8BK63	Casein kinase I isoform alpha OS=Mus musculus OX=10090 GN=Csnk1a1 PE=1 SV=2	13	157.191	3.77204e+08	3.91839e+08	3.82514e+08	3.69989e+08	1.80199e+08	6.53248e+08	3.7842e+08	1.9285e+08	5.78269e+07	5.2397e+07	590677266	7.5311e+08	627282036
	Confidence	Master Protein Accessions	Master Protein Descriptions	Modifications	m/z [Da] (by Search Engine): Mascot	Charge (by Search Engine): Mascot	RT [min] (by Search Engine): Mascot	Percolator q-Value (by Search Engine): Mascot	Percolator PEP (by Search Engine): Mascot	Ions Score (by Search Engine): Mascot	Abundance: F10: Sample, QC Pool	Abundance: F11: Sample, QC Pool	Abundance: F12: Sample, QC Pool	Abundance: F13: Sample, QC Pool	Abundance: F1: Control, BirA2	Abundance: F4: Control, BirA2	Abundance: F7: Control, BirA2	Abundance: F2: Sample, MCHR1	Abundance: F5: Sample, MCHR1	Abundance: F8: Sample, MCHR1	Abundance: F3: Sample, SSTR3	Abundance: F6: Sample, SSTR3	Abundance: F9: Sample, SSTR3	Quan Usage
	High	Q8BK63	Casein kinase I isoform alpha OS=Mus musculus OX=10090 GN=Csnk1a1 PE=1 SV=2		420.591	3	49.2043	0	4.821e-09	81	92152356	100242152	96028698	89731228	44200532	150157428	86254144	38568508	10366469	1.85351e+07	126534816	157046884	119061598	Used
	High	Q8BK63	Casein kinase I isoform alpha OS=Mus musculus OX=10090 GN=Csnk1a1 PE=1 SV=2		593.304	2	17.3773	0.002652	0.1145	16	36561889	33782446	32422890	33369276	1.29127e+07	58342244	31491662	13574606	4.47393e+06	5.84848e+06	53092800	72529564	52757180	Used
	High	Q8BK63	Casein kinase I isoform alpha OS=Mus musculus OX=10090 GN=Csnk1a1 PE=1 SV=2		670.313	3	91.3593	0	1.482e-15	65	9690978	13479820	11386846	10505749	3.34742e+06	20386052	13011598	3.78425e+06	2.19759e+06	978099	21761828	20247858	19289114	Used
	High	Q8BK63	Casein kinase I isoform alpha OS=Mus musculus OX=10090 GN=Csnk1a1 PE=1 SV=2		568.839	2	90.8578	0	5.816e-07	55	20663910	18642506	15218543	18172734	8453048	37405512	25071488	10012871	1.96383e+06	3.3633e+06	26550560	40617736	34057204	Used
	High	Q8BK63	Casein kinase I isoform alpha OS=Mus musculus OX=10090 GN=Csnk1a1 PE=1 SV=2		515.29	2	56.3633	1.078e-05	0.0003048	41	51761440	53893900	56921744	53730700	20325688	98465968	49430956	23524766	5.14382e+06	10285294	86581208	108382744	97133904	Used
	High	Q8BK63	Casein kinase I isoform alpha OS=Mus musculus OX=10090 GN=Csnk1a1 PE=1 SV=2		1038.48	2	74.3031	0	2.096e-16	73	21512004	26775324	2.71261e+07	20076170	9149545	3.60771e+07	30660050	7697032		4555511	3.34633e+07	42236122	3.06051e+07	Used
	High	Q8BK63	Casein kinase I isoform alpha OS=Mus musculus OX=10090 GN=Csnk1a1 PE=1 SV=2		738.387	2	68.2783	0	5.344e-09	44	22041812	26834019	2.42386e+07	19967196	7.49329e+06	39512876	27607936	10689692	2206521	3.62195e+06	34858904	7.27983e+07	63519610	Used
	High	Q8BK63	Casein kinase I isoform alpha OS=Mus musculus OX=10090 GN=Csnk1a1 PE=1 SV=2		557.798	2	28.3713	4.998e-06	0.0001093	42	42868536	45853132	42499356	47051920	26498230	84277136	41363324	24854264	11348171		63183468	86432312	66368140	Used
	High	Q8BK63	Casein kinase I isoform alpha OS=Mus musculus OX=10090 GN=Csnk1a1 PE=1 SV=2		445.243	2	19.6538	0.0004299	0.008251	22	20585070	19873824	17013752	18924306	8443055	34952532	16992912	9613889		4279602	31970040	41352988	34260436	Used
	High	Q8BK63	Casein kinase I isoform alpha OS=Mus musculus OX=10090 GN=Csnk1a1 PE=1 SV=2		717.325	2	57.274	0	1.417e-06	42	4.61142e+07	4.16153e+07	38773991	41681804	38254248	6.1041e+07	35197839	48444284	20126606		74460685	60173198	6.54229e+07	Used
	High	Q8BK63	Casein kinase I isoform alpha OS=Mus musculus OX=10090 GN=Csnk1a1 PE=1 SV=2		1001.48	2	15.9007	0	2.096e-16	115		2.04501e+06	4.62364e+06	1.64888e+06	1.12135e+06	2306569	5.17955e+06	2.08633e+06		929570	8729535	1.36838e+07	10088124	Used
	High	Q8BK63	Casein kinase I isoform alpha OS=Mus musculus OX=10090 GN=Csnk1a1 PE=1 SV=2		779.902	2	41.3324	0	1.243e-10	59	1.32518e+07	8801998	16260251	1.51293e+07		30323097	1.61589e+07				2.94901e+07	3.7609e+07	34718732	Used
	High	Q8BK63	Casein kinase I isoform alpha OS=Mus musculus OX=10090 GN=Csnk1a1 PE=1 SV=2	1xOxidation [M4]	697.363	2	69.6703	0	2.097e-07	46														Not Used
High	Q9CQX2	Cytochrome b5 type B OS=Mus musculus OX=10090 GN=Cyb5b PE=1 SV=1	4	59.618	156316731	99520651	9.9906e+07	92753367	1.04059e+08	6.23805e+07	6.13481e+07	79652558	106763692	133470672	118575478	95209099	52388772
	Confidence	Master Protein Accessions	Master Protein Descriptions	Modifications	m/z [Da] (by Search Engine): Mascot	Charge (by Search Engine): Mascot	RT [min] (by Search Engine): Mascot	Percolator q-Value (by Search Engine): Mascot	Percolator PEP (by Search Engine): Mascot	Ions Score (by Search Engine): Mascot	Abundance: F10: Sample, QC Pool	Abundance: F11: Sample, QC Pool	Abundance: F12: Sample, QC Pool	Abundance: F13: Sample, QC Pool	Abundance: F1: Control, BirA2	Abundance: F4: Control, BirA2	Abundance: F7: Control, BirA2	Abundance: F2: Sample, MCHR1	Abundance: F5: Sample, MCHR1	Abundance: F8: Sample, MCHR1	Abundance: F3: Sample, SSTR3	Abundance: F6: Sample, SSTR3	Abundance: F9: Sample, SSTR3	Quan Usage
	High	Q9CQX2	Cytochrome b5 type B OS=Mus musculus OX=10090 GN=Cyb5b PE=1 SV=1		765.363	2	47.0348	0	2.671e-13	105	108612351	61143624	4.73319e+07	65510236	9.06794e+07	3.81355e+07	4.53165e+07	5.81695e+07	79585621	100792186	35967416	29004057	11748558	Used
	High	Q9CQX2	Cytochrome b5 type B OS=Mus musculus OX=10090 GN=Cyb5b PE=1 SV=1	1xDeamidated [Q15]	900.166	4	75.2721	0	2.096e-16	49	25553292	17184482			3.93008e+06	24245046	16031660	7.64002e+06	7759887					Used
	High	Q9CQX2	Cytochrome b5 type B OS=Mus musculus OX=10090 GN=Cyb5b PE=1 SV=1		562.611	3	42.152	2.55e-06	7.715e-05	15														Not Used
	High	Q9CQX2	Cytochrome b5 type B OS=Mus musculus OX=10090 GN=Cyb5b PE=1 SV=1		587.306	3	43.6061	0.0002012	0.003405	8	14877062	13476086	17248160	13024825	9449115			13843046	19418184	17165598	30379582	25499770	18647186	Used
	High	Q9CQX2	Cytochrome b5 type B OS=Mus musculus OX=10090 GN=Cyb5b PE=1 SV=1		899.915	4	74.7941	0	2.096e-16	48	7274026	7716459	35325988	14218306						15512888	52228480	40705272	21993028	Used
High	Q8VD37	SH3-containing GRB2-like protein 3-interacting protein 1 OS=Mus musculus OX=10090 GN=Sgip1 PE=1 SV=1	40	665.973	2.72668e+09	2603761765	2.75541e+09	2.70843e+09	5.53044e+08	1945684087	1.68754e+09	3.58888e+08	1.87966e+08	2.49064e+08	5.81018e+09	6363796791	7.59718e+09
	Confidence	Master Protein Accessions	Master Protein Descriptions	Modifications	m/z [Da] (by Search Engine): Mascot	Charge (by Search Engine): Mascot	RT [min] (by Search Engine): Mascot	Percolator q-Value (by Search Engine): Mascot	Percolator PEP (by Search Engine): Mascot	Ions Score (by Search Engine): Mascot	Abundance: F10: Sample, QC Pool	Abundance: F11: Sample, QC Pool	Abundance: F12: Sample, QC Pool	Abundance: F13: Sample, QC Pool	Abundance: F1: Control, BirA2	Abundance: F4: Control, BirA2	Abundance: F7: Control, BirA2	Abundance: F2: Sample, MCHR1	Abundance: F5: Sample, MCHR1	Abundance: F8: Sample, MCHR1	Abundance: F3: Sample, SSTR3	Abundance: F6: Sample, SSTR3	Abundance: F9: Sample, SSTR3	Quan Usage
	High	Q8VD37	SH3-containing GRB2-like protein 3-interacting protein 1 OS=Mus musculus OX=10090 GN=Sgip1 PE=1 SV=1		607.332	3	68.9199	0	3.089e-14	80	225967392	220916200	238861416	217043208	45666464	142223248	119095428	13521222	8.56574e+06	1.28263e+07	434193744	498113488	537036064	Used
	High	Q8VD37	SH3-containing GRB2-like protein 3-interacting protein 1 OS=Mus musculus OX=10090 GN=Sgip1 PE=1 SV=1		728.707	3	63.5565	0	2.096e-16	87	36883132	3.94982e+07	3.9572e+07	36073051	8247084	26816140	25859204	3789693	2225019	2.34301e+06	78391246	85053053	87418246	Used
	High	Q8VD37	SH3-containing GRB2-like protein 3-interacting protein 1 OS=Mus musculus OX=10090 GN=Sgip1 PE=1 SV=1		497.272	3	46.688	0	1.163e-09	55	71632510	71479966	82195580	69377072	18737205	53070048	52458278	8.88865e+06	2.604e+06	5.48307e+06	161976728	160973584	200525960	Used
	High	Q8VD37	SH3-containing GRB2-like protein 3-interacting protein 1 OS=Mus musculus OX=10090 GN=Sgip1 PE=1 SV=1		608.83	2	22.1384	0	1.942e-06	52	8.37389e+07	88058676	85386184	86250730	16468307	60126225	5.56041e+07	10119777	5945696	6.49655e+06	198370208	191192440	224213402	Used
	High	Q8VD37	SH3-containing GRB2-like protein 3-interacting protein 1 OS=Mus musculus OX=10090 GN=Sgip1 PE=1 SV=1		539.97	3	40.9758	0	4.026e-13	61	77101008	73777248	82127344	66547456	18121000	56473296	49023588	12617474	5512605	6729577	176233312	165405568	211396960	Used
	High	Q8VD37	SH3-containing GRB2-like protein 3-interacting protein 1 OS=Mus musculus OX=10090 GN=Sgip1 PE=1 SV=1		1249.07	2	45.7704	0	2.096e-16	79	169997984	169472232	178292928	177693198	28687540	124650875	112505760	19709918	10100319	9632748	368480940	428717260	433751944	Used
	High	Q8VD37	SH3-containing GRB2-like protein 3-interacting protein 1 OS=Mus musculus OX=10090 GN=Sgip1 PE=1 SV=1		1007.5	2	47.4942	0	2.719e-16	80	124573122	108047372	111859919	116449922	1.35953e+07	110111272	71676808	2.04115e+06		4008715	229039584	261464684	303802400	Used
	High	Q8VD37	SH3-containing GRB2-like protein 3-interacting protein 1 OS=Mus musculus OX=10090 GN=Sgip1 PE=1 SV=1		580.307	2	43.7242	0	7.263e-07	78	136736880	131505432	144733104	128962928	32496644	104470608	89284400	21992382	10660095	16709718	288173568	325016448	391865856	Used
	High	Q8VD37	SH3-containing GRB2-like protein 3-interacting protein 1 OS=Mus musculus OX=10090 GN=Sgip1 PE=1 SV=1		645.847	2	31.465	0.0009348	0.02138	38	105763152		108148480	102898152	23348258	102410480		6075452	1591518	3961779	250168272	240609872	299575872	Used
	High	Q8VD37	SH3-containing GRB2-like protein 3-interacting protein 1 OS=Mus musculus OX=10090 GN=Sgip1 PE=1 SV=1		629.331	2	22.7845	0.0001013	0.001636	32	108348324	101730184	106593336	101255052	22707490	74093096	74869676	1.71595e+07	6.89009e+06	9758332	214153824	226960272	291077752	Used
	High	Q8VD37	SH3-containing GRB2-like protein 3-interacting protein 1 OS=Mus musculus OX=10090 GN=Sgip1 PE=1 SV=1		400.729	2	26.3634	0.000475	0.009227	37	183205072	180960384	181527648	173787248	37645568	119399792	103423856	29386752	12808021	17539904	355714848	444191040	535283040	Used
	High	Q8VD37	SH3-containing GRB2-like protein 3-interacting protein 1 OS=Mus musculus OX=10090 GN=Sgip1 PE=1 SV=1		480.754	2	24.9402	0	2.368e-05	61	1.32353e+08	129846120	132255212	128322424	2.88373e+07	98451022	82534770	24993137	1.22474e+07	1.22975e+07	243329728	2.83881e+08	3.30368e+08	Used
	High	Q8VD37	SH3-containing GRB2-like protein 3-interacting protein 1 OS=Mus musculus OX=10090 GN=Sgip1 PE=1 SV=1		531.289	3	76.1295	0	3.019e-12	71	130812540	137853054	141585864	137922214	28535944	115046396	9.72584e+07	2.24416e+07	9121787	1.45742e+07	267181560	315588176	364835232	Used
	High	Q8VD37	SH3-containing GRB2-like protein 3-interacting protein 1 OS=Mus musculus OX=10090 GN=Sgip1 PE=1 SV=1		587.293	3	83.4467	0	6.21e-12	56	87996118	83955312	79137835	80512575	13101932	55279909	52293682	1.19968e+07	5.33515e+06	5681043	172197492	189870812	255931308	Used
	High	Q8VD37	SH3-containing GRB2-like protein 3-interacting protein 1 OS=Mus musculus OX=10090 GN=Sgip1 PE=1 SV=1		1419.72	2	91.8144	0	2.096e-16	143	102822539	108332670	105286408	101327488	16634336	72600615	69853057	13724634	5.60307e+06	9209344	230195254	243096640	306322876	Used
	High	Q8VD37	SH3-containing GRB2-like protein 3-interacting protein 1 OS=Mus musculus OX=10090 GN=Sgip1 PE=1 SV=1		488.751	2	17.9747	8.423e-06	0.0002498	45	9404381	26803818	35764264	27077422	8540424	12790905	23416128	568948	1.54471e+06	4020775	63217808	62405840	68372056	Used
	High	Q8VD37	SH3-containing GRB2-like protein 3-interacting protein 1 OS=Mus musculus OX=10090 GN=Sgip1 PE=1 SV=1		419.743	2	21.4743	0.001561	0.04851	30	55937136	58092984	57415628	56873940	9593137	39017060	39089711	8449983	3.86149e+06	5.5095e+06	116168424	117965592	162531184	Used
	High	Q8VD37	SH3-containing GRB2-like protein 3-interacting protein 1 OS=Mus musculus OX=10090 GN=Sgip1 PE=1 SV=1		771.894	2	46.9137	0	1.666e-13	67	181255296	194804216	188055420	186688872	31991622	141622028	104761900	29756953	7.45601e+06	16946338	409404736	446416400	557250224	Used
	High	Q8VD37	SH3-containing GRB2-like protein 3-interacting protein 1 OS=Mus musculus OX=10090 GN=Sgip1 PE=1 SV=1		691.394	2	54.9406	0	1.649e-05	47	184582158	186936454	201878808	193379714	70189392	139774188	127284976	62503858	59879174	49716506	360096722	401604942	466370773	Used
	High	Q8VD37	SH3-containing GRB2-like protein 3-interacting protein 1 OS=Mus musculus OX=10090 GN=Sgip1 PE=1 SV=1		530.78	2	25.6632	0.0002831	0.005106	27	80403040	81656496	81958240	79253288	18829844	58344000	54712860	17151382	5.65047e+06	11845850	140852523	172457568	209659904	Used
	High	Q8VD37	SH3-containing GRB2-like protein 3-interacting protein 1 OS=Mus musculus OX=10090 GN=Sgip1 PE=1 SV=1		904.81	3	96.2585	0	2.096e-16	64	27007658	16384340	14064197	26227458	10472126	21055018	44784228		7270214	7023619	54993184	67633832	62935728	Used
	High	Q8VD37	SH3-containing GRB2-like protein 3-interacting protein 1 OS=Mus musculus OX=10090 GN=Sgip1 PE=1 SV=1	1xDeamidated [N3]	580.799	2	45.725	0	2.617e-06	68	71666733	96180732	81626644	76788473	10597927	58506352	54920834	11046013		1.32133e+07	1.67728e+08	165785056	203745848	Used
	High	Q8VD37	SH3-containing GRB2-like protein 3-interacting protein 1 OS=Mus musculus OX=10090 GN=Sgip1 PE=1 SV=1	1xCarbamidomethyl [C1]	524.74	2	21.1149	8.423e-06	0.0001663	23	22753044	19991898	21925367	21236452	1.15949e+06	11477104	9841509	4508931	530219	3536055	31368230	48993508	61943990	Used
	High	Q8VD37	SH3-containing GRB2-like protein 3-interacting protein 1 OS=Mus musculus OX=10090 GN=Sgip1 PE=1 SV=1		735.696	3	54.0722	0	6.531e-06	18	2.8884e+06		3.43523e+06			4.16853e+06	3.46822e+06	2.61781e+06			8570576	11690323	12294115	Used
	High	Q8VD37	SH3-containing GRB2-like protein 3-interacting protein 1 OS=Mus musculus OX=10090 GN=Sgip1 PE=1 SV=1		1200.08	2	42.0947	0	2.323e-13	111														Not Used
	High	Q8VD37	SH3-containing GRB2-like protein 3-interacting protein 1 OS=Mus musculus OX=10090 GN=Sgip1 PE=1 SV=1		1123.09	2	78.5857	0	2.096e-16	161	113078376	121758504	102940596	116301708	23226734	74939048	63770886	2.07092e+06			245002152	264084944	316191696	Used
	High	Q8VD37	SH3-containing GRB2-like protein 3-interacting protein 1 OS=Mus musculus OX=10090 GN=Sgip1 PE=1 SV=1	1xOxidation [M6]	952.147	3	86.0857	0	2.469e-08	16												10511368	4.35462e+06	Used
	High	Q8VD37	SH3-containing GRB2-like protein 3-interacting protein 1 OS=Mus musculus OX=10090 GN=Sgip1 PE=1 SV=1	1xDeamidated [Q14]	913.726	3	26.972	3.78e-06	8.897e-05	17													5745253	Used
	High	Q8VD37	SH3-containing GRB2-like protein 3-interacting protein 1 OS=Mus musculus OX=10090 GN=Sgip1 PE=1 SV=1		913.395	3	24.2869	0	2.462e-10	39	20939738	21964096	21431805	20408401	1.71902e+06	10901140	1.15841e+07				42275216	46690293	49931266	Used
	High	Q8VD37	SH3-containing GRB2-like protein 3-interacting protein 1 OS=Mus musculus OX=10090 GN=Sgip1 PE=1 SV=1	1xDeamidated [N5]	472.924	3	46.8588	3.78e-06	9.989e-05	20				2850443									3.6929e+06	Used
	High	Q8VD37	SH3-containing GRB2-like protein 3-interacting protein 1 OS=Mus musculus OX=10090 GN=Sgip1 PE=1 SV=1		916.455	2	37.8684	0	6.056e-16	99	20663182	19770124	20839104	21780290	4.06776e+06	15645926	12656207				48260580	54296844	60298480	Used
	High	Q8VD37	SH3-containing GRB2-like protein 3-interacting protein 1 OS=Mus musculus OX=10090 GN=Sgip1 PE=1 SV=1	1xDeamidated [N11]	916.946	2	39.0846	0	3.328e-13	68			2.84955e+06	3188699							9572887		6.04648e+06	Used
	High	Q8VD37	SH3-containing GRB2-like protein 3-interacting protein 1 OS=Mus musculus OX=10090 GN=Sgip1 PE=1 SV=1		1449.23	2	98.3393	0	2.096e-16	127	49883432			5.29371e+07			32013048				118677616	109378584	174385362	Used
	High	Q8VD37	SH3-containing GRB2-like protein 3-interacting protein 1 OS=Mus musculus OX=10090 GN=Sgip1 PE=1 SV=1	2xDeamidated [Q2; N11]	607.987	3	68.9463	8.423e-06	0.0001745	11														Not Used
	High	Q8VD37	SH3-containing GRB2-like protein 3-interacting protein 1 OS=Mus musculus OX=10090 GN=Sgip1 PE=1 SV=1		807.698	4	60.2388	8.423e-06	0.0001594	10		8682081	10319426	7914402							16044170	17673584	21188840	Used
	High	Q8VD37	SH3-containing GRB2-like protein 3-interacting protein 1 OS=Mus musculus OX=10090 GN=Sgip1 PE=1 SV=1		943.018	2	98.1035	0	2.096e-16	83		6961169	2.43929e+06		2231360	4.03e+06					13645467	13932306	12950844	Used
	High	Q8VD37	SH3-containing GRB2-like protein 3-interacting protein 1 OS=Mus musculus OX=10090 GN=Sgip1 PE=1 SV=1		1071.55	2	43.1973	0	1.541e-13	75	4343733	3188231		5667756			2.61417e+06				11355159	13097995	14886295	Used
	High	Q8VD37	SH3-containing GRB2-like protein 3-interacting protein 1 OS=Mus musculus OX=10090 GN=Sgip1 PE=1 SV=1	2xDeamidated [N3; N7]	652.631	3	62.3069	0	2.238e-08	35	1.8783e+07	20683894	1.86027e+07	1.23276e+07			8112652				70223941	63600188	87537373	Used
	High	Q8VD37	SH3-containing GRB2-like protein 3-interacting protein 1 OS=Mus musculus OX=10090 GN=Sgip1 PE=1 SV=1	1xDeamidated [N]	977.95	2	62.615	0.003559	0.1667	10	1.94989e+06			4.17291e+06								2992413	5167034	Used
	High	Q8VD37	SH3-containing GRB2-like protein 3-interacting protein 1 OS=Mus musculus OX=10090 GN=Sgip1 PE=1 SV=1		771.406	3	58.3046	1.313e-06	3.799e-05	19	6.47206e+06	9310966	10088764	7.71257e+06	1.32572e+06	6.96851e+06	6413258				19144518	22614218	25313110	Used
	High	Q8VD37	SH3-containing GRB2-like protein 3-interacting protein 1 OS=Mus musculus OX=10090 GN=Sgip1 PE=1 SV=1		752.422	3	97.6733	0	1.913e-14	66	11627152										19997524	21626380	24404636	Used
	High	Q8VD37	SH3-containing GRB2-like protein 3-interacting protein 1 OS=Mus musculus OX=10090 GN=Sgip1 PE=1 SV=1		1137.24	3	58.297	0	5.646e-15	50	8.99807e+06	7.64608e+06	8.37696e+06	8637524	2335015	6.86664e+06	3.44541e+06				2.3315e+07	29592619	39975248	Used
	High	Q8VD37	SH3-containing GRB2-like protein 3-interacting protein 1 OS=Mus musculus OX=10090 GN=Sgip1 PE=1 SV=1	1xDeamidated [Q2]	1137.57	3	58.1405	0	3.26e-10	23														Not Used
	High	Q8VD37	SH3-containing GRB2-like protein 3-interacting protein 1 OS=Mus musculus OX=10090 GN=Sgip1 PE=1 SV=1		944.483	2	74.6125	0	9.321e-11	42	28759591	2.9837e+07	28395001	28842672	3.93392e+06	18944545	1.69722e+07		2562799		7.37356e+07	70701895	7.66316e+07	Used
	High	Q8VD37	SH3-containing GRB2-like protein 3-interacting protein 1 OS=Mus musculus OX=10090 GN=Sgip1 PE=1 SV=1		999.11	3	22.2658	0	9.457e-11	33	11028570	1.3876e+07	1.23128e+07	1.1396e+07		1.46352e+06	5.26787e+06				39360595	42054034	40405111	Used
	High	Q8VD37	SH3-containing GRB2-like protein 3-interacting protein 1 OS=Mus musculus OX=10090 GN=Sgip1 PE=1 SV=1	1xDeamidated [Q16]	999.441	3	22.3091	0.0001853	0.002992	9	1.86886e+06		1.82809e+06				3.06738e+06							Used
	High	Q8VD37	SH3-containing GRB2-like protein 3-interacting protein 1 OS=Mus musculus OX=10090 GN=Sgip1 PE=1 SV=1	1xCarbamidomethyl [C27]; 1xDeamidated [Q16]	979.237	4	86.073	0.0001593	0.002706	15	1.69206e+06										1.70556e+06	1.94796e+06	2139258	Used
	High	Q8VD37	SH3-containing GRB2-like protein 3-interacting protein 1 OS=Mus musculus OX=10090 GN=Sgip1 PE=1 SV=1	1xCarbamidomethyl [C27]	1304.98	3	86.0264	0	1.482e-10	50														Not Used
	High	Q8VD37	SH3-containing GRB2-like protein 3-interacting protein 1 OS=Mus musculus OX=10090 GN=Sgip1 PE=1 SV=1		1162.14	2	72.0153	0	2.096e-16	89	12762410	13799662	11301920	12342562		3.94655e+06	3.60089e+06	1.75501e+06			37660408	23914030	4.74286e+07	Used
High	Q68FE2	Autophagy-related protein 9A OS=Mus musculus OX=10090 GN=Atg9a PE=1 SV=1	1	8.409		3.15658e+06	1.60857e+06		2.4514e+06	1.6855e+06	4107540	2172954		2.83093e+06	2.20673e+06	5044491	2418259
	Confidence	Master Protein Accessions	Master Protein Descriptions	Modifications	m/z [Da] (by Search Engine): Mascot	Charge (by Search Engine): Mascot	RT [min] (by Search Engine): Mascot	Percolator q-Value (by Search Engine): Mascot	Percolator PEP (by Search Engine): Mascot	Ions Score (by Search Engine): Mascot	Abundance: F10: Sample, QC Pool	Abundance: F11: Sample, QC Pool	Abundance: F12: Sample, QC Pool	Abundance: F13: Sample, QC Pool	Abundance: F1: Control, BirA2	Abundance: F4: Control, BirA2	Abundance: F7: Control, BirA2	Abundance: F2: Sample, MCHR1	Abundance: F5: Sample, MCHR1	Abundance: F8: Sample, MCHR1	Abundance: F3: Sample, SSTR3	Abundance: F6: Sample, SSTR3	Abundance: F9: Sample, SSTR3	Quan Usage
	High	Q68FE2	Autophagy-related protein 9A OS=Mus musculus OX=10090 GN=Atg9a PE=1 SV=1		633.316	3	72.0102	0	3.902e-09	16		3.15658e+06	1.60857e+06		2.4514e+06	1.6855e+06	4107540	2172954		2.83093e+06	2.20673e+06	5044491	2418259	Used
High	P48320	Glutamate decarboxylase 2 OS=Mus musculus OX=10090 GN=Gad2 PE=1 SV=1	6	57.446	66586282	5.61493e+07	6.7435e+07	6.09355e+07	26861620	8.32861e+07	87845995	1.82319e+07	15411120	2.21509e+07	102561375	103282199	1.02989e+08
	Confidence	Master Protein Accessions	Master Protein Descriptions	Modifications	m/z [Da] (by Search Engine): Mascot	Charge (by Search Engine): Mascot	RT [min] (by Search Engine): Mascot	Percolator q-Value (by Search Engine): Mascot	Percolator PEP (by Search Engine): Mascot	Ions Score (by Search Engine): Mascot	Abundance: F10: Sample, QC Pool	Abundance: F11: Sample, QC Pool	Abundance: F12: Sample, QC Pool	Abundance: F13: Sample, QC Pool	Abundance: F1: Control, BirA2	Abundance: F4: Control, BirA2	Abundance: F7: Control, BirA2	Abundance: F2: Sample, MCHR1	Abundance: F5: Sample, MCHR1	Abundance: F8: Sample, MCHR1	Abundance: F3: Sample, SSTR3	Abundance: F6: Sample, SSTR3	Abundance: F9: Sample, SSTR3	Quan Usage
	High	P48320	Glutamate decarboxylase 2 OS=Mus musculus OX=10090 GN=Gad2 PE=1 SV=1		847.76	3	90.6964	0	2.096e-16	75	21062164	25953464	21845968	23822780	16238489	32164368	33050834	10599316	7.86038e+06	10473617	38402900	29763724	36564044	Used
	High	P48320	Glutamate decarboxylase 2 OS=Mus musculus OX=10090 GN=Gad2 PE=1 SV=1		397.214	2	21.5414	0.0001307	0.001992	49	19551568	20913486	18632798	21246616	10623131	21003132	24549924	7.63255e+06	7.55074e+06	9634211	27054958	29956826	35160148	Used
	High	P48318; P48320	Glutamate decarboxylase 1 OS=Mus musculus OX=10090 GN=Gad1 PE=1 SV=2 Glutamate decarboxylase 2 OS=Mus musculus OX=10090 GN=Gad2 PE=1 SV=1		577.29	2	23.3679	2.55e-06	6.73e-05	43	18113732		15173761			15553644	20273740				26327718	21389180		Used
	High	P48320	Glutamate decarboxylase 2 OS=Mus musculus OX=10090 GN=Gad2 PE=1 SV=1		404.966	4	49.4874	0	2.506e-05	7														Not Used
	High	P48320	Glutamate decarboxylase 2 OS=Mus musculus OX=10090 GN=Gad2 PE=1 SV=1		657.286	2	27.9677	0	1.801e-10	54	3660272	5.45113e+06	4752895	8583571		9100919	9971497				10775799	11160383	18483286	Used
	High	P48320	Glutamate decarboxylase 2 OS=Mus musculus OX=10090 GN=Gad2 PE=1 SV=1		975.938	2	59.9834	0	2.466e-13	54				2.54598e+06		2626257						5807604	3.00068e+06	Used
	High	P48320	Glutamate decarboxylase 2 OS=Mus musculus OX=10090 GN=Gad2 PE=1 SV=1		872.076	3	77.5311	0	1.145e-08	25	4198546	3.83123e+06	7.02958e+06	4736591		2.83779e+06				2.04308e+06		5204482	9781181	Used
High	P47809	Dual specificity mitogen-activated protein kinase kinase 4 OS=Mus musculus OX=10090 GN=Map2k4 PE=1 SV=2	5	85.799	85487554	90871779	7.64654e+07	80321667	2.15135e+07	1.09816e+08	1.19788e+08	1.35433e+07	3.7063e+06	5.3085e+06	175288166	158460340	1.88995e+08
	Confidence	Master Protein Accessions	Master Protein Descriptions	Modifications	m/z [Da] (by Search Engine): Mascot	Charge (by Search Engine): Mascot	RT [min] (by Search Engine): Mascot	Percolator q-Value (by Search Engine): Mascot	Percolator PEP (by Search Engine): Mascot	Ions Score (by Search Engine): Mascot	Abundance: F10: Sample, QC Pool	Abundance: F11: Sample, QC Pool	Abundance: F12: Sample, QC Pool	Abundance: F13: Sample, QC Pool	Abundance: F1: Control, BirA2	Abundance: F4: Control, BirA2	Abundance: F7: Control, BirA2	Abundance: F2: Sample, MCHR1	Abundance: F5: Sample, MCHR1	Abundance: F8: Sample, MCHR1	Abundance: F3: Sample, SSTR3	Abundance: F6: Sample, SSTR3	Abundance: F9: Sample, SSTR3	Quan Usage
	High	P47809	Dual specificity mitogen-activated protein kinase kinase 4 OS=Mus musculus OX=10090 GN=Map2k4 PE=1 SV=2		969.496	2	45.4839	0	2.642e-15	96	21294646	17749938	22102020	21100518	9249711	25073668	28770972	6.00904e+06	2.16363e+06	4298910	5.2484e+07	36345871	4.97128e+07	Used
	High	P47809	Dual specificity mitogen-activated protein kinase kinase 4 OS=Mus musculus OX=10090 GN=Map2k4 PE=1 SV=2		428.582	3	50.7307	0	1.438e-06	54	23377133	30724946	31868590	29607360	9830817	37335200	4.45091e+07	5.86338e+06	1.54268e+06		6.10112e+07	50140412	67345518	Used
	High	P47809	Dual specificity mitogen-activated protein kinase kinase 4 OS=Mus musculus OX=10090 GN=Map2k4 PE=1 SV=2		976.519	2	95.7004	0	2.096e-16	71	6756089	7473448	5.99042e+06	6057193	2.43297e+06	14032042	8631685			1.00959e+06	9795498	9795753	13259330	Used
	High	P47809	Dual specificity mitogen-activated protein kinase kinase 4 OS=Mus musculus OX=10090 GN=Map2k4 PE=1 SV=2		639.816	4	73.3439	0	3.073e-11	32	29163465	28310375	11943408	16588759		2.2306e+07	28303563	1.6709e+06			40479768	50821440	44719217	Used
	High	P47809	Dual specificity mitogen-activated protein kinase kinase 4 OS=Mus musculus OX=10090 GN=Map2k4 PE=1 SV=2		667.832	2	53.8545	0	5.943e-07	29	4896221	6613072	4561001	6967837		11069519	9572926				11517757	11356864	13958607	Used
High	O70443	Guanine nucleotide-binding protein G(z) subunit alpha OS=Mus musculus OX=10090 GN=Gnaz PE=1 SV=4	11	96.582	3.98687e+08	379343125	387154539	3.6397e+08	2.40006e+08	319435521	344784187	2.96629e+08	1.91412e+08	2.53559e+08	643802292	613077734	588805710
	Confidence	Master Protein Accessions	Master Protein Descriptions	Modifications	m/z [Da] (by Search Engine): Mascot	Charge (by Search Engine): Mascot	RT [min] (by Search Engine): Mascot	Percolator q-Value (by Search Engine): Mascot	Percolator PEP (by Search Engine): Mascot	Ions Score (by Search Engine): Mascot	Abundance: F10: Sample, QC Pool	Abundance: F11: Sample, QC Pool	Abundance: F12: Sample, QC Pool	Abundance: F13: Sample, QC Pool	Abundance: F1: Control, BirA2	Abundance: F4: Control, BirA2	Abundance: F7: Control, BirA2	Abundance: F2: Sample, MCHR1	Abundance: F5: Sample, MCHR1	Abundance: F8: Sample, MCHR1	Abundance: F3: Sample, SSTR3	Abundance: F6: Sample, SSTR3	Abundance: F9: Sample, SSTR3	Quan Usage
	High	O70443	Guanine nucleotide-binding protein G(z) subunit alpha OS=Mus musculus OX=10090 GN=Gnaz PE=1 SV=4		821.397	2	46.7728	0	1.501e-13	118	21735388	20150378	24154776	18028014	14688139	18987008	15246756	15013744	11396855	12878928	42656784	41550976	33925016	Used
	High	O70443	Guanine nucleotide-binding protein G(z) subunit alpha OS=Mus musculus OX=10090 GN=Gnaz PE=1 SV=4		843.458	2	88.0458	0	3.894e-08	51	66121587	72355763	62627510	70574686	3.63689e+07	50821821	5.71185e+07	4.5117e+07	27778154	3.63159e+07	115765642	105692214	98102399	Used
	High	O70443	Guanine nucleotide-binding protein G(z) subunit alpha OS=Mus musculus OX=10090 GN=Gnaz PE=1 SV=4		461.225	2	26.1791	0.0001584	0.002655	42	34541040	32126350	34858288	29218156	22914538	33276770	38573524	27547924	15939594	26447282	64181672	55893636	55076352	Used
	High	O70443	Guanine nucleotide-binding protein G(z) subunit alpha OS=Mus musculus OX=10090 GN=Gnaz PE=1 SV=4		675.839	2	25.3914	0.000795	0.01671	30	5.69288e+06	6358960	6.94054e+06	5983028	4020946	4982891	6.15616e+06	5.52721e+06	3.3475e+06	3.5451e+06	12576574	10531635	10181146	Used
	High	O70443	Guanine nucleotide-binding protein G(z) subunit alpha OS=Mus musculus OX=10090 GN=Gnaz PE=1 SV=4		657.858	2	69.8562	0	4.922e-08	56	47339584	38012480	39935340	40008084	21884302	29035270	34195592	30494212	16889286	21691616	79258624	78067104	63406164	Used
	High	O70443	Guanine nucleotide-binding protein G(z) subunit alpha OS=Mus musculus OX=10090 GN=Gnaz PE=1 SV=4		1026.2	3	94.713	0	2.096e-16	69	15082269		6.0371e+06	3.81297e+06	1.11465e+07	2.70157e+07	10599319	11366307	7056688	10604151		20465990	19543488	Used
	High	O70443	Guanine nucleotide-binding protein G(z) subunit alpha OS=Mus musculus OX=10090 GN=Gnaz PE=1 SV=4		507.244	2	25.4884	0.0001979	0.003263	23	9298974	10722365	9989503	9090641	6.86783e+06	8542336	11818464	6.5699e+06	4.54145e+06	9777521	9040836	10422858	15987472	Used
	High	O70443	Guanine nucleotide-binding protein G(z) subunit alpha OS=Mus musculus OX=10090 GN=Gnaz PE=1 SV=4		551.827	2	49.7132	0	1.677e-06	63	72293464	76629008	77052680	70075952	44714376	61592904	63820172	59972320	39734312	46015008	126110872	110030536	106489664	Used
	High	O70443	Guanine nucleotide-binding protein G(z) subunit alpha OS=Mus musculus OX=10090 GN=Gnaz PE=1 SV=4		563.262	2	16.982	0	2.976e-06	57	28154888	28448036	27926662	28157434	17114748	20529950	23917774	20991222	14158026	1.84659e+07	47740496	44136980	42918044	Used
	High	P30677; P27601; O70443; P21278; P21279	Guanine nucleotide-binding protein subunit alpha-14 OS=Mus musculus OX=10090 GN=Gna14 PE=1 SV=2 Guanine nucleotide-binding protein subunit alpha-13 OS=Mus musculus OX=10090 GN=Gna13 PE=1 SV=1 Guanine nucleotide-binding protein G(z) subunit alpha OS=Mus musculus OX=10090 GN=Gnaz PE=1 SV=4 Guanine nucleotide-binding protein subunit alpha-11 OS=Mus musculus OX=10090 GN=Gna11 PE=1 SV=1 Guanine nucleo…		431.216	2	21.3475	0.001222	0.03268	40	71705208	69741032	73849184	65864636	43689416	49868180	57121976	53986452	34672312	47365508	111880944	102079536	103286776	Used
	High	O70443	Guanine nucleotide-binding protein G(z) subunit alpha OS=Mus musculus OX=10090 GN=Gnaz PE=1 SV=4		637.019	3	82.9904	0	2.371e-08	40	12343825	13761264	13671105	13662635	7300619	9973371	11823382	10450699	8958281	9875277	17677930	19008942	26073942	Used
	High	O70443	Guanine nucleotide-binding protein G(z) subunit alpha OS=Mus musculus OX=10090 GN=Gnaz PE=1 SV=4		890.958	2	76.4278	0	1.534e-14	112	14377846	11037489	10111849	9493523	9295303	4.80935e+06	14392547	9591887	6939397	10576869	16911918	15197327	13815247	Used
High	P53668	LIM domain kinase 1 OS=Mus musculus OX=10090 GN=Limk1 PE=1 SV=1	2	6.303			1.53872e+06			7.14176e+06			572324		9326020		5.22913e+06
	Confidence	Master Protein Accessions	Master Protein Descriptions	Modifications	m/z [Da] (by Search Engine): Mascot	Charge (by Search Engine): Mascot	RT [min] (by Search Engine): Mascot	Percolator q-Value (by Search Engine): Mascot	Percolator PEP (by Search Engine): Mascot	Ions Score (by Search Engine): Mascot	Abundance: F10: Sample, QC Pool	Abundance: F11: Sample, QC Pool	Abundance: F12: Sample, QC Pool	Abundance: F13: Sample, QC Pool	Abundance: F1: Control, BirA2	Abundance: F4: Control, BirA2	Abundance: F7: Control, BirA2	Abundance: F2: Sample, MCHR1	Abundance: F5: Sample, MCHR1	Abundance: F8: Sample, MCHR1	Abundance: F3: Sample, SSTR3	Abundance: F6: Sample, SSTR3	Abundance: F9: Sample, SSTR3	Quan Usage
	High	P53668	LIM domain kinase 1 OS=Mus musculus OX=10090 GN=Limk1 PE=1 SV=1		643.653	3	67.6312	2.867e-05	0.0005332	10			1.53872e+06			3.16868e+06			572324		6.13082e+06			Used
	High	P53668	LIM domain kinase 1 OS=Mus musculus OX=10090 GN=Limk1 PE=1 SV=1		420.255	2	51.2152	0.0001154	0.001827	23						3.97308e+06					3.1952e+06		5.22913e+06	Used
High	Q6ZQI3	Malectin OS=Mus musculus OX=10090 GN=Mlec PE=1 SV=2	1	7.553								2.4258e+06	1.65192e+06		3.78166e+06	2724765	8.07466e+06
	Confidence	Master Protein Accessions	Master Protein Descriptions	Modifications	m/z [Da] (by Search Engine): Mascot	Charge (by Search Engine): Mascot	RT [min] (by Search Engine): Mascot	Percolator q-Value (by Search Engine): Mascot	Percolator PEP (by Search Engine): Mascot	Ions Score (by Search Engine): Mascot	Abundance: F10: Sample, QC Pool	Abundance: F11: Sample, QC Pool	Abundance: F12: Sample, QC Pool	Abundance: F13: Sample, QC Pool	Abundance: F1: Control, BirA2	Abundance: F4: Control, BirA2	Abundance: F7: Control, BirA2	Abundance: F2: Sample, MCHR1	Abundance: F5: Sample, MCHR1	Abundance: F8: Sample, MCHR1	Abundance: F3: Sample, SSTR3	Abundance: F6: Sample, SSTR3	Abundance: F9: Sample, SSTR3	Quan Usage
	High	Q6ZQI3	Malectin OS=Mus musculus OX=10090 GN=Mlec PE=1 SV=2		790.384	2	45.8134	0	2.801e-08	75								2.4258e+06	1.65192e+06		3.78166e+06	2724765	8.07466e+06	Used
High	Q60996	Serine/threonine-protein phosphatase 2A 56 kDa regulatory subunit gamma isoform OS=Mus musculus OX=10090 GN=Ppp2r5c PE=1 SV=2	10	101.347	1.54531e+08	1.528e+08	148315654	1.46869e+08	6.20775e+07	3.11838e+08	2.37754e+08	3.21303e+07	5.95598e+06	1.78069e+07	184829856	2.20144e+08	2.39385e+08
	Confidence	Master Protein Accessions	Master Protein Descriptions	Modifications	m/z [Da] (by Search Engine): Mascot	Charge (by Search Engine): Mascot	RT [min] (by Search Engine): Mascot	Percolator q-Value (by Search Engine): Mascot	Percolator PEP (by Search Engine): Mascot	Ions Score (by Search Engine): Mascot	Abundance: F10: Sample, QC Pool	Abundance: F11: Sample, QC Pool	Abundance: F12: Sample, QC Pool	Abundance: F13: Sample, QC Pool	Abundance: F1: Control, BirA2	Abundance: F4: Control, BirA2	Abundance: F7: Control, BirA2	Abundance: F2: Sample, MCHR1	Abundance: F5: Sample, MCHR1	Abundance: F8: Sample, MCHR1	Abundance: F3: Sample, SSTR3	Abundance: F6: Sample, SSTR3	Abundance: F9: Sample, SSTR3	Quan Usage
	High	Q60996	Serine/threonine-protein phosphatase 2A 56 kDa regulatory subunit gamma isoform OS=Mus musculus OX=10090 GN=Ppp2r5c PE=1 SV=2		410.276	2	38.6767	0.0008686	0.01939	21	30383766	31887914	31145572	29487876	13503555	64377860	47319080	7.16828e+06	2.84708e+06	3984730	37249092	41317800	50370844	Used
	High	Q60996	Serine/threonine-protein phosphatase 2A 56 kDa regulatory subunit gamma isoform OS=Mus musculus OX=10090 GN=Ppp2r5c PE=1 SV=2		753.385	2	58.1352	0	4.105e-08	47	42569744	39063004	33352280	40182752	15993885	74740672	59536192	7766988	1.45572e+06	5.1784e+06	47295240	58550440	59605232	Used
	High	Q60996	Serine/threonine-protein phosphatase 2A 56 kDa regulatory subunit gamma isoform OS=Mus musculus OX=10090 GN=Ppp2r5c PE=1 SV=2		826.749	3	95.1073	0	2.096e-16	55	14712272	12864658	13650988	11827997	6.06549e+06	26171688	24839784	3.19737e+06	1520386	4.18863e+06	19903968	21450110	22154022	Used
	High	Q60996	Serine/threonine-protein phosphatase 2A 56 kDa regulatory subunit gamma isoform OS=Mus musculus OX=10090 GN=Ppp2r5c PE=1 SV=2		675.386	2	92.2309	0	2.428e-06	27	16609336	18516416	15145404	18673764	6573761	37572652	30545098	4246189		1.90851e+06	26297488	31548148	31520744	Used
	High	Q60996	Serine/threonine-protein phosphatase 2A 56 kDa regulatory subunit gamma isoform OS=Mus musculus OX=10090 GN=Ppp2r5c PE=1 SV=2		817.404	2	73.4609	0	2.086e-10	72	2.48377e+07	25823146	2.445e+07	2.38156e+07	10764248	46441646	26273156	8.22142e+06		2.54666e+06	2.98789e+07	37704840	42796604	Used
	High	Q60996	Serine/threonine-protein phosphatase 2A 56 kDa regulatory subunit gamma isoform OS=Mus musculus OX=10090 GN=Ppp2r5c PE=1 SV=2		758.918	2	89.5353	8.423e-06	0.0001611	31	6.34119e+06	6.04954e+06	8.37561e+06	6247270	2.15867e+06	14667064	11220089				6.06382e+06	9977234	10100012	Used
	High	Q60996	Serine/threonine-protein phosphatase 2A 56 kDa regulatory subunit gamma isoform OS=Mus musculus OX=10090 GN=Ppp2r5c PE=1 SV=2		1190.07	2	95.8944	0	2.096e-16	57														Not Used
	High	Q60996	Serine/threonine-protein phosphatase 2A 56 kDa regulatory subunit gamma isoform OS=Mus musculus OX=10090 GN=Ppp2r5c PE=1 SV=2		621.864	2	50.9568	0	2.145e-06	35	9.44865e+06	9967584	12931312	8.95951e+06	2301122	27350106	21524056	1.53006e+06			1.07402e+07	1.09039e+07	7621241	Used
	High	Q60996; Q61151	Serine/threonine-protein phosphatase 2A 56 kDa regulatory subunit gamma isoform OS=Mus musculus OX=10090 GN=Ppp2r5c PE=1 SV=2 Serine/threonine-protein phosphatase 2A 56 kDa regulatory subunit epsilon isoform OS=Mus musculus OX=10090 GN=Ppp2r5e PE=1 SV=3		702.7	3	97.9841	0	9.887e-06	25														Not Used
	High	Q60996	Serine/threonine-protein phosphatase 2A 56 kDa regulatory subunit gamma isoform OS=Mus musculus OX=10090 GN=Ppp2r5c PE=1 SV=2		520.749	2	42.8662	8.72e-05	0.001421	24	6.54709e+06	6173910	6.74016e+06	5.51624e+06	3.99012e+06	15309005	13175193				4.3445e+06	4888841	9998719	Used
	High	Q60996	Serine/threonine-protein phosphatase 2A 56 kDa regulatory subunit gamma isoform OS=Mus musculus OX=10090 GN=Ppp2r5c PE=1 SV=2		391.957	4	15.9614	3.531e-05	0.0007762	30	3.0816e+06	2.45406e+06	2.52434e+06	2.15826e+06	726631	5.2073e+06	3.32139e+06		132801		3.05664e+06	3.80286e+06	5.21792e+06	Used
High	P21278	Guanine nucleotide-binding protein subunit alpha-11 OS=Mus musculus OX=10090 GN=Gna11 PE=1 SV=1	5	41.186	4.74549e+07	4.73844e+07	5.97328e+07	4.42368e+07	2.3856e+07	5.66227e+07	6.09044e+07	2.5452e+07	1.16435e+07	2.35045e+07	7.8144e+07	71068282	6.97287e+07
	Confidence	Master Protein Accessions	Master Protein Descriptions	Modifications	m/z [Da] (by Search Engine): Mascot	Charge (by Search Engine): Mascot	RT [min] (by Search Engine): Mascot	Percolator q-Value (by Search Engine): Mascot	Percolator PEP (by Search Engine): Mascot	Ions Score (by Search Engine): Mascot	Abundance: F10: Sample, QC Pool	Abundance: F11: Sample, QC Pool	Abundance: F12: Sample, QC Pool	Abundance: F13: Sample, QC Pool	Abundance: F1: Control, BirA2	Abundance: F4: Control, BirA2	Abundance: F7: Control, BirA2	Abundance: F2: Sample, MCHR1	Abundance: F5: Sample, MCHR1	Abundance: F8: Sample, MCHR1	Abundance: F3: Sample, SSTR3	Abundance: F6: Sample, SSTR3	Abundance: F9: Sample, SSTR3	Quan Usage
	High	P21278	Guanine nucleotide-binding protein subunit alpha-11 OS=Mus musculus OX=10090 GN=Gna11 PE=1 SV=1		737.87	2	18.1368	0.0007705	0.01602	46	5.87197e+06	6.45123e+06	5.39898e+06	7.62496e+06	4.71826e+06	7.27204e+06	1.05554e+07	5.38246e+06	3.47375e+06	2.90776e+06	8330034	6716068	8.36272e+06	Used
	High	P21278	Guanine nucleotide-binding protein subunit alpha-11 OS=Mus musculus OX=10090 GN=Gna11 PE=1 SV=1		385.748	2	38.2479	0.0009655	0.02248	11	8206784	7.99658e+06	1.02333e+07	7454783	7.39288e+06	1.38887e+07	14390530	7.93996e+06	6.53975e+06	7.21524e+06	15802186	12451509	18236802	Used
	High	P21278	Guanine nucleotide-binding protein subunit alpha-11 OS=Mus musculus OX=10090 GN=Gna11 PE=1 SV=1		837.465	2	62.1556	1.196e-05	0.0003178	16	8236008	10904018	9609683	10145644	7710811	4.11199e+06	7.99381e+06	6.26758e+06	1.63001e+06	6.51766e+06	13192300	9381214	13295606	Used
	High	P30677; P21278; P21279	Guanine nucleotide-binding protein subunit alpha-14 OS=Mus musculus OX=10090 GN=Gna14 PE=1 SV=2 Guanine nucleotide-binding protein subunit alpha-11 OS=Mus musculus OX=10090 GN=Gna11 PE=1 SV=1 Guanine nucleotide-binding protein G(q) subunit alpha OS=Mus musculus OX=10090 GN=Gnaq PE=1 SV=4		391.234	2	49.0108	0.0001593	0.002699	39	18964880	19256740	21309214	17982330	17378842	25044650	26698122	23086018	17464832	14769713	17923102	26078756	32898980	Not Used
	High	P21278	Guanine nucleotide-binding protein subunit alpha-11 OS=Mus musculus OX=10090 GN=Gna11 PE=1 SV=1		512.751	2	32.376	0.0002773	0.004987	18	11999652	5945154	14378505	8.33556e+06		8830629	10053407	5862002		6863839	6.7245e+06	11006031		Used
	High	P30677; P21278; P21279	Guanine nucleotide-binding protein subunit alpha-14 OS=Mus musculus OX=10090 GN=Gna14 PE=1 SV=2 Guanine nucleotide-binding protein subunit alpha-11 OS=Mus musculus OX=10090 GN=Gna11 PE=1 SV=1 Guanine nucleotide-binding protein G(q) subunit alpha OS=Mus musculus OX=10090 GN=Gnaq PE=1 SV=4		544.321	2	52.3957	0	7.866e-06	52	54672480	53295940	63880648	61111320	20644174	61751552	50516844	36468492	29224674	29495702	98276400	96211056	104859904	Not Used
	High	P21278; P21279	Guanine nucleotide-binding protein subunit alpha-11 OS=Mus musculus OX=10090 GN=Gna11 PE=1 SV=1 Guanine nucleotide-binding protein G(q) subunit alpha OS=Mus musculus OX=10090 GN=Gnaq PE=1 SV=4		529.316	2	62.3934	8.423e-06	0.000219	33	10865375	11544437	10445840	11969427	7093524	11449741	18255078	10810696	9175661	8437255	11924741	15760523	21632546	Not Used
	High	P30677; P27601; O70443; P21278; P21279	Guanine nucleotide-binding protein subunit alpha-14 OS=Mus musculus OX=10090 GN=Gna14 PE=1 SV=2 Guanine nucleotide-binding protein subunit alpha-13 OS=Mus musculus OX=10090 GN=Gna13 PE=1 SV=1 Guanine nucleotide-binding protein G(z) subunit alpha OS=Mus musculus OX=10090 GN=Gnaz PE=1 SV=4 Guanine nucleotide-binding protein subunit alpha-11 OS=Mus musculus OX=10090 GN=Gna11 PE=1 SV=1 Guanine nucleo…		431.216	2	21.3475	0.001222	0.03268	40	71705208	69741032	73849184	65864636	43689416	49868180	57121976	53986452	34672312	47365508	111880944	102079536	103286776	Not Used
	High	P21278	Guanine nucleotide-binding protein subunit alpha-11 OS=Mus musculus OX=10090 GN=Gna11 PE=1 SV=1		724.029	3	65.3373	2.55e-06	5.612e-05	6	13140525	16087442	20112356	10675810	4.03408e+06	22519380	17911306				34094936	31513460	29833556	Used
High	P16627	Heat shock 70 kDa protein 1-like OS=Mus musculus OX=10090 GN=Hspa1l PE=1 SV=4	1	78.63
	Confidence	Master Protein Accessions	Master Protein Descriptions	Modifications	m/z [Da] (by Search Engine): Mascot	Charge (by Search Engine): Mascot	RT [min] (by Search Engine): Mascot	Percolator q-Value (by Search Engine): Mascot	Percolator PEP (by Search Engine): Mascot	Ions Score (by Search Engine): Mascot	Abundance: F10: Sample, QC Pool	Abundance: F11: Sample, QC Pool	Abundance: F12: Sample, QC Pool	Abundance: F13: Sample, QC Pool	Abundance: F1: Control, BirA2	Abundance: F4: Control, BirA2	Abundance: F7: Control, BirA2	Abundance: F2: Sample, MCHR1	Abundance: F5: Sample, MCHR1	Abundance: F8: Sample, MCHR1	Abundance: F3: Sample, SSTR3	Abundance: F6: Sample, SSTR3	Abundance: F9: Sample, SSTR3	Quan Usage
	High	P63017; P16627; P17879; P17156	Heat shock cognate 71 kDa protein OS=Mus musculus OX=10090 GN=Hspa8 PE=1 SV=1 Heat shock 70 kDa protein 1-like OS=Mus musculus OX=10090 GN=Hspa1l PE=1 SV=4 Heat shock 70 kDa protein 1B OS=Mus musculus OX=10090 GN=Hspa1b PE=1 SV=3 Heat shock-related 70 kDa protein 2 OS=Mus musculus OX=10090 GN=Hspa2 PE=1 SV=2		509.287	2	18.4564	7.056e-05	0.001215	46	124671920	123661264	119953752	119745264	85966296	190972080	161016016	69130016	53653196	64627028	146727536	157235648	165836640	Not Used
	High	P63017; P16627; P17879; P17156	Heat shock cognate 71 kDa protein OS=Mus musculus OX=10090 GN=Hspa8 PE=1 SV=1 Heat shock 70 kDa protein 1-like OS=Mus musculus OX=10090 GN=Hspa1l PE=1 SV=4 Heat shock 70 kDa protein 1B OS=Mus musculus OX=10090 GN=Hspa1b PE=1 SV=3 Heat shock-related 70 kDa protein 2 OS=Mus musculus OX=10090 GN=Hspa2 PE=1 SV=2		496.573	3	46.2256	0	1.784e-09	65	406707218	391300128	3.87357e+08	375133920	2.94499e+08	6.16821e+08	5.15538e+08	249584928	207129168	210594352	3.97072e+08	481197110	4.47423e+08	Not Used
	High	P20029; P63017; P16627; P17879; P17156	Endoplasmic reticulum chaperone BiP OS=Mus musculus OX=10090 GN=Hspa5 PE=1 SV=3 Heat shock cognate 71 kDa protein OS=Mus musculus OX=10090 GN=Hspa8 PE=1 SV=1 Heat shock 70 kDa protein 1-like OS=Mus musculus OX=10090 GN=Hspa1l PE=1 SV=4 Heat shock 70 kDa protein 1B OS=Mus musculus OX=10090 GN=Hspa1b PE=1 SV=3 Heat shock-related 70 kDa protein 2 OS=Mus musculus OX=10090 GN=Hspa2 PE=1 SV=2		614.818	2	28.0383	0	2.845e-09	70	328929696	317591968	317158208	296495872	224435872	523639904	461837536	196473280	161913984	165755296	316187776	417080544	414416480	Not Used
	High	P63017; P16627; P17879; P17156	Heat shock cognate 71 kDa protein OS=Mus musculus OX=10090 GN=Hspa8 PE=1 SV=1 Heat shock 70 kDa protein 1-like OS=Mus musculus OX=10090 GN=Hspa1l PE=1 SV=4 Heat shock 70 kDa protein 1B OS=Mus musculus OX=10090 GN=Hspa1b PE=1 SV=3 Heat shock-related 70 kDa protein 2 OS=Mus musculus OX=10090 GN=Hspa2 PE=1 SV=2		402.727	2	21.0406	0.000549	0.01092	37	113855560	108889944	107711472	119299832	72910602	187704080	155350672	60840924	47270192	40983164	87810968	152578736	160202432	Not Used
	High	P20029; P63017; P16627; P17156	Endoplasmic reticulum chaperone BiP OS=Mus musculus OX=10090 GN=Hspa5 PE=1 SV=3 Heat shock cognate 71 kDa protein OS=Mus musculus OX=10090 GN=Hspa8 PE=1 SV=1 Heat shock 70 kDa protein 1-like OS=Mus musculus OX=10090 GN=Hspa1l PE=1 SV=4 Heat shock-related 70 kDa protein 2 OS=Mus musculus OX=10090 GN=Hspa2 PE=1 SV=2		830.452	2	64.247	0	3.94e-14	84	71149187	68331175	70725964	67761365	39805728	110745994	92013728	34254887	25876744	32528914	73346345	96847212	86343962	Not Used
	High	P16627; P17879	Heat shock 70 kDa protein 1-like OS=Mus musculus OX=10090 GN=Hspa1l PE=1 SV=4 Heat shock 70 kDa protein 1B OS=Mus musculus OX=10090 GN=Hspa1b PE=1 SV=3		502.275	2	18.8102	6.031e-05	0.001053	29	7.23481e+06	7831872	6.37259e+06	7.59738e+06	7380578	14048376	12349858	3.5806e+06	7131840	5536903	10057489	9930962	6.56827e+06	Not Used
	High	P16627; P17879	Heat shock 70 kDa protein 1-like OS=Mus musculus OX=10090 GN=Hspa1l PE=1 SV=4 Heat shock 70 kDa protein 1B OS=Mus musculus OX=10090 GN=Hspa1b PE=1 SV=3		464.255	3	40.5492	1.313e-06	4.334e-05	16	4.21596e+06	5182755	3.44894e+06	3.10357e+06	2.08391e+06	7.04613e+06	6.25317e+06	1.87132e+06		814016	5667243	5810602	3.30024e+06	Not Used
	High	P16627; P17879	Heat shock 70 kDa protein 1-like OS=Mus musculus OX=10090 GN=Hspa1l PE=1 SV=4 Heat shock 70 kDa protein 1B OS=Mus musculus OX=10090 GN=Hspa1b PE=1 SV=3		559.25	3	29.2778	1.996e-05	0.0004135	20	11067616	9412701	8372894	8792039	5602733	11530711	14046038	5944784	8.04233e+06	4760431	8.01279e+06	9882837	13035182	Not Used
	High	P63017; P16627; P17879; P17156	Heat shock cognate 71 kDa protein OS=Mus musculus OX=10090 GN=Hspa8 PE=1 SV=1 Heat shock 70 kDa protein 1-like OS=Mus musculus OX=10090 GN=Hspa1l PE=1 SV=4 Heat shock 70 kDa protein 1B OS=Mus musculus OX=10090 GN=Hspa1b PE=1 SV=3 Heat shock-related 70 kDa protein 2 OS=Mus musculus OX=10090 GN=Hspa2 PE=1 SV=2	1xDeamidated [N5]	509.78	2	19.781	0.001606	0.05124	6	16314544	16849452	20193994	18451724	18441562	17604722	16475386	27093722	11801395	11835023	18996920	17253188	18790956	Not Used
	High	P16627; P17879; P17156	Heat shock 70 kDa protein 1-like OS=Mus musculus OX=10090 GN=Hspa1l PE=1 SV=4 Heat shock 70 kDa protein 1B OS=Mus musculus OX=10090 GN=Hspa1b PE=1 SV=3 Heat shock-related 70 kDa protein 2 OS=Mus musculus OX=10090 GN=Hspa2 PE=1 SV=2		436.741	2	23.5935	0.001119	0.02842	13														Not Used
	High	P16627	Heat shock 70 kDa protein 1-like OS=Mus musculus OX=10090 GN=Hspa1l PE=1 SV=4		920.507	2	46.8256	0.0003012	0.00546	21														Not Used
	High	P16627; P17879	Heat shock 70 kDa protein 1-like OS=Mus musculus OX=10090 GN=Hspa1l PE=1 SV=4 Heat shock 70 kDa protein 1B OS=Mus musculus OX=10090 GN=Hspa1b PE=1 SV=3		644.305	2	55.0803	0	1.41e-06	31														Not Used
High	Q9CRY7	Lysophospholipase D GDPD1 OS=Mus musculus OX=10090 GN=Gdpd1 PE=1 SV=1	6	32.865	6.03726e+07	6.53723e+07	6.27578e+07	6.09143e+07	5.32605e+07	69463817	6.55167e+07	4.69852e+07	4.86021e+07	4.86438e+07	60415193	6.07926e+07	4.58768e+07
	Confidence	Master Protein Accessions	Master Protein Descriptions	Modifications	m/z [Da] (by Search Engine): Mascot	Charge (by Search Engine): Mascot	RT [min] (by Search Engine): Mascot	Percolator q-Value (by Search Engine): Mascot	Percolator PEP (by Search Engine): Mascot	Ions Score (by Search Engine): Mascot	Abundance: F10: Sample, QC Pool	Abundance: F11: Sample, QC Pool	Abundance: F12: Sample, QC Pool	Abundance: F13: Sample, QC Pool	Abundance: F1: Control, BirA2	Abundance: F4: Control, BirA2	Abundance: F7: Control, BirA2	Abundance: F2: Sample, MCHR1	Abundance: F5: Sample, MCHR1	Abundance: F8: Sample, MCHR1	Abundance: F3: Sample, SSTR3	Abundance: F6: Sample, SSTR3	Abundance: F9: Sample, SSTR3	Quan Usage
	High	Q9CRY7	Lysophospholipase D GDPD1 OS=Mus musculus OX=10090 GN=Gdpd1 PE=1 SV=1		526.809	2	17.0782	0.0002831	0.00508	30	3.43133e+06	3.98913e+06	3.43503e+06	3.34317e+06	3.41767e+06	4.35453e+06	3.49903e+06	3.11134e+06	2.79294e+06	2.56989e+06	5.09727e+06	4.89457e+06	4464931	Used
	High	Q9CRY7	Lysophospholipase D GDPD1 OS=Mus musculus OX=10090 GN=Gdpd1 PE=1 SV=1		437.743	2	46.0444	0.0001044	0.001667	33	23342338	24699034	22632004	25993290	22406362	30213242	24778224	20002908	18907516	17452984	39854372	31175218	28845300	Used
	High	Q9CRY7	Lysophospholipase D GDPD1 OS=Mus musculus OX=10090 GN=Gdpd1 PE=1 SV=1		391.224	3	34.4608	0	1.6e-06	28	5934964	8186262	4.84911e+06	4627354	4.03419e+06	6.8232e+06	5.35e+06	3.58898e+06	3.79539e+06	3.50006e+06	5.30802e+06	5129488	5.53853e+06	Used
	High	Q9CRY7	Lysophospholipase D GDPD1 OS=Mus musculus OX=10090 GN=Gdpd1 PE=1 SV=1		843.907	2	63.4826	0	2.096e-16	107	9091436	10565242	9965329	8665045	9052495	10273218	11382518	9289948	6.84241e+06	7.55484e+06	10155528	8650786	7028058	Used
	High	Q9CRY7	Lysophospholipase D GDPD1 OS=Mus musculus OX=10090 GN=Gdpd1 PE=1 SV=1		522.285	2	45.3092	0.0001214	0.001918	12	7.29256e+06	6.13428e+06	9330374	7.49303e+06	4.18896e+06	5643061	8372380		6.10645e+06	8.35071e+06				Used
	High	Q9CRY7	Lysophospholipase D GDPD1 OS=Mus musculus OX=10090 GN=Gdpd1 PE=1 SV=1		457.278	2	29.6591	9.621e-06	0.0002833	44	11280008	11798372	12545908	10792427	10160798	12156568	12134531	10991978	10157443	9215326		10942493		Used
High	Q8R127	Saccharopine dehydrogenase-like oxidoreductase OS=Mus musculus OX=10090 GN=Sccpdh PE=1 SV=1	6	37.338	63443958	6.34879e+07	6.07526e+07	6.91807e+07	6.55441e+07	5.40519e+07	6.77455e+07	6.14029e+07	65377065	4.72082e+07	8.33549e+07	67651681	80902344
	Confidence	Master Protein Accessions	Master Protein Descriptions	Modifications	m/z [Da] (by Search Engine): Mascot	Charge (by Search Engine): Mascot	RT [min] (by Search Engine): Mascot	Percolator q-Value (by Search Engine): Mascot	Percolator PEP (by Search Engine): Mascot	Ions Score (by Search Engine): Mascot	Abundance: F10: Sample, QC Pool	Abundance: F11: Sample, QC Pool	Abundance: F12: Sample, QC Pool	Abundance: F13: Sample, QC Pool	Abundance: F1: Control, BirA2	Abundance: F4: Control, BirA2	Abundance: F7: Control, BirA2	Abundance: F2: Sample, MCHR1	Abundance: F5: Sample, MCHR1	Abundance: F8: Sample, MCHR1	Abundance: F3: Sample, SSTR3	Abundance: F6: Sample, SSTR3	Abundance: F9: Sample, SSTR3	Quan Usage
	High	Q8R127	Saccharopine dehydrogenase-like oxidoreductase OS=Mus musculus OX=10090 GN=Sccpdh PE=1 SV=1		435.253	2	47.6862	0.0001823	0.002961	26	30398688	26269434	28494792	26305266	20821168	22374314	25362454	20935534	16676039	18712806	43717488	32785998	42339208	Used
	High	Q8R127	Saccharopine dehydrogenase-like oxidoreductase OS=Mus musculus OX=10090 GN=Sccpdh PE=1 SV=1		984.521	2	88.9308	0	1.899e-14	51	8617064	8782919	7.97493e+06	9010750	5734353	9009275	8874369	7.37158e+06	6198882	5.49278e+06	14729805	13483158	18131806	Used
	High	Q8R127	Saccharopine dehydrogenase-like oxidoreductase OS=Mus musculus OX=10090 GN=Sccpdh PE=1 SV=1		479.238	2	39.793	0.0003335	0.006153	3	22537754	23823290	21775138	32787108	36717820	19611784	30782568	31176566	42502144	23002608	19063208	16206939	15024751	Used
	High	Q8R127	Saccharopine dehydrogenase-like oxidoreductase OS=Mus musculus OX=10090 GN=Sccpdh PE=1 SV=1		984.487	3	99.4409	0	1.3e-15	57	1890452	2.54093e+06	2507786	1.07755e+06	2.2708e+06	3.05653e+06	2.72611e+06	1.91922e+06			3.1162e+06	2.47113e+06	3.58287e+06	Used
	High	Q8R127	Saccharopine dehydrogenase-like oxidoreductase OS=Mus musculus OX=10090 GN=Sccpdh PE=1 SV=1		612.312	2	50.5852	0.0007894	0.01658	14														Not Used
	High	Q8R127	Saccharopine dehydrogenase-like oxidoreductase OS=Mus musculus OX=10090 GN=Sccpdh PE=1 SV=1		708.716	3	79.783	0.000795	0.01673	3		2.07132e+06									2.72824e+06	2.70445e+06	1.82371e+06	Used
High	Q9D6Y7	Mitochondrial peptide methionine sulfoxide reductase OS=Mus musculus OX=10090 GN=Msra PE=1 SV=1	4	36.1	30925523	30041113	3.22771e+07	29916198	1.86363e+07	2.93741e+07	3.06182e+07	13643131	9153259	1.21124e+07	52562264	61750669	7.20009e+07
	Confidence	Master Protein Accessions	Master Protein Descriptions	Modifications	m/z [Da] (by Search Engine): Mascot	Charge (by Search Engine): Mascot	RT [min] (by Search Engine): Mascot	Percolator q-Value (by Search Engine): Mascot	Percolator PEP (by Search Engine): Mascot	Ions Score (by Search Engine): Mascot	Abundance: F10: Sample, QC Pool	Abundance: F11: Sample, QC Pool	Abundance: F12: Sample, QC Pool	Abundance: F13: Sample, QC Pool	Abundance: F1: Control, BirA2	Abundance: F4: Control, BirA2	Abundance: F7: Control, BirA2	Abundance: F2: Sample, MCHR1	Abundance: F5: Sample, MCHR1	Abundance: F8: Sample, MCHR1	Abundance: F3: Sample, SSTR3	Abundance: F6: Sample, SSTR3	Abundance: F9: Sample, SSTR3	Quan Usage
	High	Q9D6Y7	Mitochondrial peptide methionine sulfoxide reductase OS=Mus musculus OX=10090 GN=Msra PE=1 SV=1		571.316	2	38.9573	0.0001423	0.002208	31	13718273	12057727	18977236	16677881	7.1759e+06	20243460	21190230	3.69392e+06	7.03297e+06	4.91505e+06	21127540	24222718	24453700	Used
	High	Q9D6Y7	Mitochondrial peptide methionine sulfoxide reductase OS=Mus musculus OX=10090 GN=Msra PE=1 SV=1		620.34	3	64.0271	0	6.494e-08	34	13826489	12513654	1.32999e+07	13238317	2.75507e+06	5.63053e+06	4373936	9.94921e+06	2.12029e+06	7197385	21497998	29147408	28253382	Used
	High	Q9D6Y7	Mitochondrial peptide methionine sulfoxide reductase OS=Mus musculus OX=10090 GN=Msra PE=1 SV=1		768.881	2	33.9667	1.196e-05	0.0003138	31													2.05181e+06	Used
	High	Q9D6Y7	Mitochondrial peptide methionine sulfoxide reductase OS=Mus musculus OX=10090 GN=Msra PE=1 SV=1		847.432	2	60.3804	0	3.103e-08	67	3380761	5469732			8705289	3.50009e+06	5.054e+06				9936726	8380543	17241966	Used
High	P43006	Excitatory amino acid transporter 2 OS=Mus musculus OX=10090 GN=Slc1a2 PE=1 SV=1	29	607.71	1.1191e+10	1.11841e+10	1.10109e+10	1.07197e+10	4.97472e+09	6.76837e+09	7.29906e+09	5.10188e+09	3.75683e+09	5.33988e+09	2.184e+10	2.36201e+10	2.43055e+10
	Confidence	Master Protein Accessions	Master Protein Descriptions	Modifications	m/z [Da] (by Search Engine): Mascot	Charge (by Search Engine): Mascot	RT [min] (by Search Engine): Mascot	Percolator q-Value (by Search Engine): Mascot	Percolator PEP (by Search Engine): Mascot	Ions Score (by Search Engine): Mascot	Abundance: F10: Sample, QC Pool	Abundance: F11: Sample, QC Pool	Abundance: F12: Sample, QC Pool	Abundance: F13: Sample, QC Pool	Abundance: F1: Control, BirA2	Abundance: F4: Control, BirA2	Abundance: F7: Control, BirA2	Abundance: F2: Sample, MCHR1	Abundance: F5: Sample, MCHR1	Abundance: F8: Sample, MCHR1	Abundance: F3: Sample, SSTR3	Abundance: F6: Sample, SSTR3	Abundance: F9: Sample, SSTR3	Quan Usage
	High	P43006	Excitatory amino acid transporter 2 OS=Mus musculus OX=10090 GN=Slc1a2 PE=1 SV=1	1xOxidation [M]	570.749	2	23.9064	3.78e-06	0.0001066	55	211364328	177329127	179828954	135150252	1.25576e+08	166027292	164861036	126042500	6.60987e+07	57804400	331892370	564241056	403190586	Used
	High	P43006	Excitatory amino acid transporter 2 OS=Mus musculus OX=10090 GN=Slc1a2 PE=1 SV=1		1019.24	3	100.485	0	2.096e-16	113	4835848	6.31925e+06	2.46356e+06	3.8471e+06	3.79645e+06	2782921	3.45643e+06	1.59588e+06	1.02579e+06	2.05324e+06	7.75052e+06	4.94687e+06	8126322	Used
	High	P43006	Excitatory amino acid transporter 2 OS=Mus musculus OX=10090 GN=Slc1a2 PE=1 SV=1		691.804	2	16.5758	0	9.324e-15	94	1.9393e+09	1.90173e+09	1.88885e+09	1841891293	7.25266e+08	1.0578e+09	1.13932e+09	7.0066e+08	5.29099e+08	7.25253e+08	4154401033	4.55881e+09	4555365731	Used
	High	P43006	Excitatory amino acid transporter 2 OS=Mus musculus OX=10090 GN=Slc1a2 PE=1 SV=1		562.752	2	29.9482	8.423e-06	0.0001661	55	1497680256	1429553024	1467979008	1406264320	607199936	856825344	929667072	612515200	447728480	635410176	2882646784	3142209280	3053249280	Used
	High	P43006	Excitatory amino acid transporter 2 OS=Mus musculus OX=10090 GN=Slc1a2 PE=1 SV=1		1025.53	2	69.6082	0	2.096e-16	113	2037620418	2185084858	2.13007e+09	2.14178e+09	1.03996e+09	1.5266e+09	1.49317e+09	1.12926e+09	7.83465e+08	1069465545	4234323200	4029151130	4371531526	Used
	High	P43006	Excitatory amino acid transporter 2 OS=Mus musculus OX=10090 GN=Slc1a2 PE=1 SV=1		485.23	2	19.8501	0.0001307	0.001993	44	151913040	139789504	153724590	136843306	6.3906e+07	93564872	101358016	5.72332e+07	6.0804e+07	6.49894e+07	240470650	331923520	309152608	Used
	High	P43006	Excitatory amino acid transporter 2 OS=Mus musculus OX=10090 GN=Slc1a2 PE=1 SV=1	1xOxidation [M1]	699.801	2	14.6147	0	3.542e-14	97	2.74494e+08	2.51687e+08	2.47695e+08	2.42447e+08	1.08908e+08	1.47389e+08	1.63784e+08	1.0029e+08	8.4219e+07	1.20127e+08	4.84753e+08	5.48815e+08	5.44835e+08	Used
	High	P43006	Excitatory amino acid transporter 2 OS=Mus musculus OX=10090 GN=Slc1a2 PE=1 SV=1	1xDeamidated [N9]	689.323	2	16.4518	0	3.562e-10	74	581028743	5.727e+08	5.6341e+08	561742028	2.14944e+08	3.00981e+08	3.67808e+08	2.4846e+08	1.56085e+08	2.28181e+08	1258275456	1341759347	1427896960	Used
	High	P43006	Excitatory amino acid transporter 2 OS=Mus musculus OX=10090 GN=Slc1a2 PE=1 SV=1	1xOxidation [M1]	423.694	4	13.4513	0	4.576e-09	54	10777258	1.27859e+07	1.3532e+07	1.1931e+07	5.10028e+06	7.28181e+06	9.6041e+06	5.76744e+06	1.67706e+06	5.97769e+06	3.16836e+07	2.21508e+07	2.82555e+07	Used
	High	P43006	Excitatory amino acid transporter 2 OS=Mus musculus OX=10090 GN=Slc1a2 PE=1 SV=1		650.81	2	26.054	0	2.926e-07	68	2.46779e+09	2.43316e+09	2.43328e+09	2377057131	1095258688	1436601152	1549200192	1095409009	834295328	1.20003e+09	4679816600	5.1652e+09	5.18393e+09	Used
	High	P43006	Excitatory amino acid transporter 2 OS=Mus musculus OX=10090 GN=Slc1a2 PE=1 SV=1	1xDeamidated [N6]	387.722	2	20.7237	0.0005903	0.01198	52	415659632	431815287	435536667	430422733	221976327	273279275	355671412	231629072	1.85036e+08	245474162	724034942	764147520	856492288	Used
	High	P43006	Excitatory amino acid transporter 2 OS=Mus musculus OX=10090 GN=Slc1a2 PE=1 SV=1		917.981	2	95.2489	0	2.096e-16	137	489756848	469202920	473072832	482396256	252980672	276566072	373080156	249848336	181742400	280996800	812833088	997933488	1095336528	Used
	High	P43006	Excitatory amino acid transporter 2 OS=Mus musculus OX=10090 GN=Slc1a2 PE=1 SV=1		447.282	3	61.0331	0	7.018e-08	63	2.26279e+07	26477539	29571207	2.26639e+07	6.40653e+06		1.47759e+07	9556912	5691240		69017044	53839100	63240696	Used
	High	P43006	Excitatory amino acid transporter 2 OS=Mus musculus OX=10090 GN=Slc1a2 PE=1 SV=1	1xCarbamidomethyl [C1]	666.833	2	35.7285	0	3.604e-10	73	105210704	105175792	104433848	96514296	43188364	57187896	68695128	67866230	48321517	7.08437e+07	349687808	394542272	363122032	Used
	High	P43006	Excitatory amino acid transporter 2 OS=Mus musculus OX=10090 GN=Slc1a2 PE=1 SV=1		853.933	2	98.0724	0	4.426e-14	117	421369836	401998864	371946956	325769466	184104906	209531878	280354044	195215593	142296210	206561456	610111332	7.38182e+08	8.54863e+08	Used
	High	P43006	Excitatory amino acid transporter 2 OS=Mus musculus OX=10090 GN=Slc1a2 PE=1 SV=1	1xDeamidated [N8]	806.096	3	92.2305	0	8.055e-15	85	45657054	49420340	1.7828e+07	23776942	19835718	21275948	28871441	1.74865e+07	1.14559e+07	21223432	40116168	92297988	111773852	Used
	High	P43006	Excitatory amino acid transporter 2 OS=Mus musculus OX=10090 GN=Slc1a2 PE=1 SV=1		833.669	4	77.0074	0	2.096e-16	45	1.86558e+07	1.50302e+07	14444806	10959167	4.10264e+06	6.26003e+06	5210945	10557219	1.37863e+06	3.39946e+06	39404177	36681901	45466830	Used
	High	P43006	Excitatory amino acid transporter 2 OS=Mus musculus OX=10090 GN=Slc1a2 PE=1 SV=1	1xCarbamidomethyl [C4]	796.854	2	32.2422	0	2.347e-11	71	113174325	134025288			43713718	137246592		2.99491e+07	7.4188e+07	120736870				Used
	High	P43006	Excitatory amino acid transporter 2 OS=Mus musculus OX=10090 GN=Slc1a2 PE=1 SV=1		688.832	2	15.8564	0	3.4e-11	73	2.46566e+08	3.15187e+08	3.67375e+08	3.25037e+08	1.65963e+08	1.63584e+08	2.1287e+08	1.68543e+08	1.18031e+08	2.23078e+08	6.26018e+08	5.89901e+08	6.54747e+08	Used
	High	P43006	Excitatory amino acid transporter 2 OS=Mus musculus OX=10090 GN=Slc1a2 PE=1 SV=1	2xCarbamidomethyl [C7; C20]; 1xDeamidated [N13]	809.016	3	38.3974	0	6.649e-13	55	11742735	7437503	15152461	16017252	6257992	5.27193e+06	12728205	8182896	6534294	7377903	21416604	27764424	28129496	Used
	High	P43006	Excitatory amino acid transporter 2 OS=Mus musculus OX=10090 GN=Slc1a2 PE=1 SV=1		419.696	4	14.1354	0	1.671e-14	79	5.66621e+07	5.75295e+07	5.79082e+07	6.05394e+07	2.4085e+07	2.02112e+07	2.19309e+07	2.56681e+07	1.09167e+07	3.26271e+07	162948047	95571868	1.61249e+08	Used
	High	P43006	Excitatory amino acid transporter 2 OS=Mus musculus OX=10090 GN=Slc1a2 PE=1 SV=1		401.227	2	31.9754	0.001252	0.03422	26														Not Used
	High	P43006	Excitatory amino acid transporter 2 OS=Mus musculus OX=10090 GN=Slc1a2 PE=1 SV=1	1xDeamidated [Q13]	1204.04	2	50.9919	0	2.706e-09	20	24855152	16915432	13889739	25723954				2.43203e+06		2935651	9039902	37121148	6.10554e+07	Used
	High	P43006	Excitatory amino acid transporter 2 OS=Mus musculus OX=10090 GN=Slc1a2 PE=1 SV=1	1xOxidation [M2]	1024.57	3	100.233	0	1.692e-08	41														Not Used
	High	P43006	Excitatory amino acid transporter 2 OS=Mus musculus OX=10090 GN=Slc1a2 PE=1 SV=1		939.154	3	99.9926	0.001015	0.02438	12														Not Used
	High	P43006	Excitatory amino acid transporter 2 OS=Mus musculus OX=10090 GN=Slc1a2 PE=1 SV=1		848.192	4	99.4852	0	5.685e-11	31	615860	1.44887e+06											1.61098e+06	Used
	High	P43006	Excitatory amino acid transporter 2 OS=Mus musculus OX=10090 GN=Slc1a2 PE=1 SV=1		871.497	4	100.531	0	9.077e-06	39												731719		Used
	High	P43006	Excitatory amino acid transporter 2 OS=Mus musculus OX=10090 GN=Slc1a2 PE=1 SV=1		1135.27	3	99.4315	0	2.096e-16	110	4196257	3.66279e+06		4863152			1.09639e+06				6031123	4.96584e+06	9958707	Used
	High	P43006	Excitatory amino acid transporter 2 OS=Mus musculus OX=10090 GN=Slc1a2 PE=1 SV=1	1xDeamidated [N/Q]	1135.6	3	99.5759	0.0003672	0.006941	21														Not Used
	High	P43006	Excitatory amino acid transporter 2 OS=Mus musculus OX=10090 GN=Slc1a2 PE=1 SV=1		1232.46	4	101.072	0	1.104e-10	60	6.3444e+06	4557501		6.87892e+06	2.35437e+06						6567406		9346604	Used
	High	P43006	Excitatory amino acid transporter 2 OS=Mus musculus OX=10090 GN=Slc1a2 PE=1 SV=1		1126.31	3	101.31	1.662e-05	0.0003709	15														Not Used
	High	P43006	Excitatory amino acid transporter 2 OS=Mus musculus OX=10090 GN=Slc1a2 PE=1 SV=1	1xCarbamidomethyl [C4]	718.802	2	36.9363	0	1.918e-07	45	3829933	6007976	4444448	3.10691e+06						1.63982e+06	9667309	13098446	15098262	Used
	High	P43006	Excitatory amino acid transporter 2 OS=Mus musculus OX=10090 GN=Slc1a2 PE=1 SV=1	1xDeamidated [Q1]	997.966	2	29.3417	0.0006265	0.01268	25	5144424	5643980	3.64419e+06	5369759		1.83989e+06	1.5453e+06			4414219	5.14977e+06	8.70427e+06	2.68937e+07	Used
	High	P43006	Excitatory amino acid transporter 2 OS=Mus musculus OX=10090 GN=Slc1a2 PE=1 SV=1		723.438	3	100.229	0	1.668e-12	86	412717					257343						665964	1257767	Used
	High	P43006	Excitatory amino acid transporter 2 OS=Mus musculus OX=10090 GN=Slc1a2 PE=1 SV=1	2xCarbamidomethyl [C7; C20]; 2xDeamidated [N5; N13]	809.345	3	38.7741	0	2.562e-10	50											5.84683e+06	2.53929e+06	13989025	Used
	High	P43006	Excitatory amino acid transporter 2 OS=Mus musculus OX=10090 GN=Slc1a2 PE=1 SV=1	2xCarbamidomethyl [C7; C20]	1212.53	2	35.9669	0	2.096e-16	117	20934872	2.2468e+07	20838188	20721884	9835308			7704045	6743513	9274661	3.47872e+07	5.09885e+07	4.44832e+07	Used
	High	P43006	Excitatory amino acid transporter 2 OS=Mus musculus OX=10090 GN=Slc1a2 PE=1 SV=1		1092.57	3	100.186	0	2.096e-16	106	806554										1.32822e+06	1.21424e+06	1834507	Used
	High	P43006	Excitatory amino acid transporter 2 OS=Mus musculus OX=10090 GN=Slc1a2 PE=1 SV=1	1xDeamidated [Q11]	1092.9	3	100.146	0	2.096e-16	96														Not Used
	High	P43006	Excitatory amino acid transporter 2 OS=Mus musculus OX=10090 GN=Slc1a2 PE=1 SV=1	1xDeamidated [N1]	854.425	2	98.5058	0	1.037e-13	108														Not Used
High	Q80XI4	Phosphatidylinositol 5-phosphate 4-kinase type-2 beta OS=Mus musculus OX=10090 GN=Pip4k2b PE=1 SV=1	5	57.545	48917272	40978941	4.86873e+07	5.41085e+07	2.58796e+07	105789525	52274271	2.98281e+07	1.12647e+07	1.69712e+07	65959679	65286819	5.30653e+07
	Confidence	Master Protein Accessions	Master Protein Descriptions	Modifications	m/z [Da] (by Search Engine): Mascot	Charge (by Search Engine): Mascot	RT [min] (by Search Engine): Mascot	Percolator q-Value (by Search Engine): Mascot	Percolator PEP (by Search Engine): Mascot	Ions Score (by Search Engine): Mascot	Abundance: F10: Sample, QC Pool	Abundance: F11: Sample, QC Pool	Abundance: F12: Sample, QC Pool	Abundance: F13: Sample, QC Pool	Abundance: F1: Control, BirA2	Abundance: F4: Control, BirA2	Abundance: F7: Control, BirA2	Abundance: F2: Sample, MCHR1	Abundance: F5: Sample, MCHR1	Abundance: F8: Sample, MCHR1	Abundance: F3: Sample, SSTR3	Abundance: F6: Sample, SSTR3	Abundance: F9: Sample, SSTR3	Quan Usage
	High	Q80XI4	Phosphatidylinositol 5-phosphate 4-kinase type-2 beta OS=Mus musculus OX=10090 GN=Pip4k2b PE=1 SV=1		829.377	2	44.5286	0	1.019e-15	98	12379541	12294749	15765113	11874924	10079791	23507200	16754561	8703435	6647264	6.33919e+06	20869738	19474298	16704145	Used
	High	Q80XI4	Phosphatidylinositol 5-phosphate 4-kinase type-2 beta OS=Mus musculus OX=10090 GN=Pip4k2b PE=1 SV=1		953.44	2	80.0423	0	2.096e-16	84	13149967	11117413	16851268	16861700	9061673	15686712	12233684	8730676	769107	3.60908e+06	15811914	13492432	10158569	Used
	High	Q80XI4	Phosphatidylinositol 5-phosphate 4-kinase type-2 beta OS=Mus musculus OX=10090 GN=Pip4k2b PE=1 SV=1		531.795	2	64.3978	2.867e-05	0.0005623	40	18248618	12348919	14251176	20445678	5209745	34418040	23286026	8454981	3.8483e+06	5.97953e+06	20018692	25996640	20782394	Used
	High	Q80XI4	Phosphatidylinositol 5-phosphate 4-kinase type-2 beta OS=Mus musculus OX=10090 GN=Pip4k2b PE=1 SV=1		894.432	2	34.8026	0	2.096e-16	84	5139146	5217860	1.81976e+06	4.92616e+06	1.52834e+06	12902127		3.93903e+06		1.04341e+06	9259335	6323449	2.7163e+06	Used
	High	Q80XI4	Phosphatidylinositol 5-phosphate 4-kinase type-2 beta OS=Mus musculus OX=10090 GN=Pip4k2b PE=1 SV=1		558.278	3	49.3803	0	1.772e-08	37						19275446							2703900	Used
High	Q8C6E0	Cilia- and flagella-associated protein 36 OS=Mus musculus OX=10090 GN=Cfap36 PE=1 SV=1	4	26.514	1.72595e+06	1.75367e+06	5.79647e+06	1.74672e+06	3.85425e+06	1.71091e+07	1.29504e+07	1.01611e+06	95999.6	595163	3.14259e+06	2.48382e+06
	Confidence	Master Protein Accessions	Master Protein Descriptions	Modifications	m/z [Da] (by Search Engine): Mascot	Charge (by Search Engine): Mascot	RT [min] (by Search Engine): Mascot	Percolator q-Value (by Search Engine): Mascot	Percolator PEP (by Search Engine): Mascot	Ions Score (by Search Engine): Mascot	Abundance: F10: Sample, QC Pool	Abundance: F11: Sample, QC Pool	Abundance: F12: Sample, QC Pool	Abundance: F13: Sample, QC Pool	Abundance: F1: Control, BirA2	Abundance: F4: Control, BirA2	Abundance: F7: Control, BirA2	Abundance: F2: Sample, MCHR1	Abundance: F5: Sample, MCHR1	Abundance: F8: Sample, MCHR1	Abundance: F3: Sample, SSTR3	Abundance: F6: Sample, SSTR3	Abundance: F9: Sample, SSTR3	Quan Usage
	High	Q8C6E0	Cilia- and flagella-associated protein 36 OS=Mus musculus OX=10090 GN=Cfap36 PE=1 SV=1		721.308	2	15.1735	0	2.294e-07	53	1.72595e+06	1.75367e+06	2.14519e+06	1.74672e+06	1.30062e+06	3.4377e+06	3.55417e+06		95999.6	595163	963898	201862		Used
	High	Q8C6E0	Cilia- and flagella-associated protein 36 OS=Mus musculus OX=10090 GN=Cfap36 PE=1 SV=1		941.408	2	27.0715	0	1.505e-07	34														Not Used
	High	Q8C6E0	Cilia- and flagella-associated protein 36 OS=Mus musculus OX=10090 GN=Cfap36 PE=1 SV=1		869.114	3	82.256	0	3.078e-06	11			3651273		2.55363e+06	13671430	9396279	1.01611e+06			2178690	2.28196e+06		Used
	High	Q8C6E0	Cilia- and flagella-associated protein 36 OS=Mus musculus OX=10090 GN=Cfap36 PE=1 SV=1		763.358	2	46.496	3.78e-06	8.533e-05	7														Not Used
High	Q9CR39	WD repeat domain phosphoinositide-interacting protein 3 OS=Mus musculus OX=10090 GN=Wdr45b PE=1 SV=2	1	8.696			1.37182e+06			3.51462e+06	4199775				6.55265e+06	4783678
	Confidence	Master Protein Accessions	Master Protein Descriptions	Modifications	m/z [Da] (by Search Engine): Mascot	Charge (by Search Engine): Mascot	RT [min] (by Search Engine): Mascot	Percolator q-Value (by Search Engine): Mascot	Percolator PEP (by Search Engine): Mascot	Ions Score (by Search Engine): Mascot	Abundance: F10: Sample, QC Pool	Abundance: F11: Sample, QC Pool	Abundance: F12: Sample, QC Pool	Abundance: F13: Sample, QC Pool	Abundance: F1: Control, BirA2	Abundance: F4: Control, BirA2	Abundance: F7: Control, BirA2	Abundance: F2: Sample, MCHR1	Abundance: F5: Sample, MCHR1	Abundance: F8: Sample, MCHR1	Abundance: F3: Sample, SSTR3	Abundance: F6: Sample, SSTR3	Abundance: F9: Sample, SSTR3	Quan Usage
	High	Q9CR39	WD repeat domain phosphoinositide-interacting protein 3 OS=Mus musculus OX=10090 GN=Wdr45b PE=1 SV=2		702.354	3	68.5426	0	2.012e-09	38			1.37182e+06			3.51462e+06	4199775				6.55265e+06	4783678		Used
High	Q9JKN6	RNA-binding protein Nova-1 OS=Mus musculus OX=10090 GN=Nova1 PE=1 SV=2	2	14.335	21167308	19556199	19289225	16055851	16425459	56014932	41221202	7.26735e+06	5.00031e+06	6.82271e+06	1.54782e+07	1.31874e+07	17041601
	Confidence	Master Protein Accessions	Master Protein Descriptions	Modifications	m/z [Da] (by Search Engine): Mascot	Charge (by Search Engine): Mascot	RT [min] (by Search Engine): Mascot	Percolator q-Value (by Search Engine): Mascot	Percolator PEP (by Search Engine): Mascot	Ions Score (by Search Engine): Mascot	Abundance: F10: Sample, QC Pool	Abundance: F11: Sample, QC Pool	Abundance: F12: Sample, QC Pool	Abundance: F13: Sample, QC Pool	Abundance: F1: Control, BirA2	Abundance: F4: Control, BirA2	Abundance: F7: Control, BirA2	Abundance: F2: Sample, MCHR1	Abundance: F5: Sample, MCHR1	Abundance: F8: Sample, MCHR1	Abundance: F3: Sample, SSTR3	Abundance: F6: Sample, SSTR3	Abundance: F9: Sample, SSTR3	Quan Usage
	High	Q9JKN6	RNA-binding protein Nova-1 OS=Mus musculus OX=10090 GN=Nova1 PE=1 SV=2		698.432	2	67.7905	8.423e-06	0.0002409	52	8613797	9005382	7947873	7220019	7443133	20887308	16417224	3.04273e+06	2.21389e+06	3.32857e+06	7.8558e+06	5.35793e+06	7539028	Used
	High	Q9JKN6	RNA-binding protein Nova-1 OS=Mus musculus OX=10090 GN=Nova1 PE=1 SV=2		694.911	2	67.1726	0	5.758e-08	49	12553511	10550817	11341352	8835832	8982326	35127624	24803978	4224619	2.78643e+06	3.49414e+06	7622446	7829480	9502573	Used
High	O54988	STE20-like serine/threonine-protein kinase OS=Mus musculus OX=10090 GN=Slk PE=1 SV=2	8	66.358	2.17972e+07	3.13352e+07	2.7101e+07	1.77134e+07	1.16437e+07	4.99653e+07	54392116	1.25992e+07	5.72315e+06	6.50392e+06	4.15629e+07	3.81611e+07	4.82928e+07
	Confidence	Master Protein Accessions	Master Protein Descriptions	Modifications	m/z [Da] (by Search Engine): Mascot	Charge (by Search Engine): Mascot	RT [min] (by Search Engine): Mascot	Percolator q-Value (by Search Engine): Mascot	Percolator PEP (by Search Engine): Mascot	Ions Score (by Search Engine): Mascot	Abundance: F10: Sample, QC Pool	Abundance: F11: Sample, QC Pool	Abundance: F12: Sample, QC Pool	Abundance: F13: Sample, QC Pool	Abundance: F1: Control, BirA2	Abundance: F4: Control, BirA2	Abundance: F7: Control, BirA2	Abundance: F2: Sample, MCHR1	Abundance: F5: Sample, MCHR1	Abundance: F8: Sample, MCHR1	Abundance: F3: Sample, SSTR3	Abundance: F6: Sample, SSTR3	Abundance: F9: Sample, SSTR3	Quan Usage
	High	O54988	STE20-like serine/threonine-protein kinase OS=Mus musculus OX=10090 GN=Slk PE=1 SV=2		750.845	2	15.9603	0	5.924e-10	60	4.23778e+06	4.62134e+06	4.37483e+06	3.056e+06	3042839	5.59738e+06	6.25503e+06	2.1158e+06	1.14356e+06	1108163	2876117	5860333	5005339	Used
	High	O54988	STE20-like serine/threonine-protein kinase OS=Mus musculus OX=10090 GN=Slk PE=1 SV=2		737.861	2	15.5507	0	3.588e-05	56	4.9749e+06	5.41466e+06	5.24223e+06	5.88004e+06	2.97582e+06	7.44162e+06	6.71646e+06	2.72765e+06	1.51431e+06	1.92977e+06	7.05992e+06	5.79008e+06	6.14946e+06	Used
	High	O54988	STE20-like serine/threonine-protein kinase OS=Mus musculus OX=10090 GN=Slk PE=1 SV=2		569.796	2	17.4683	7.442e-06	0.0001354	31	3.14298e+06	3.1935e+06	3170387	2.60479e+06	1.78862e+06	4.12832e+06	4.19166e+06	1.50913e+06	1.09219e+06	1.65641e+06	5022098	4.65191e+06	6.93905e+06	Used
	High	O54988	STE20-like serine/threonine-protein kinase OS=Mus musculus OX=10090 GN=Slk PE=1 SV=2		660.336	2	59.9991	0.0004767	0.009294	17	5958386	5.40326e+06	4288727	3.28816e+06		10746279	8603208	4.37065e+06	1973089		7.72811e+06	3327859		Used
	High	O54988	STE20-like serine/threonine-protein kinase OS=Mus musculus OX=10090 GN=Slk PE=1 SV=2		648.356	2	43.1769	2.867e-05	0.0005358	14		2.97182e+06	3.39571e+06		2.1548e+06	6.31622e+06	5725031	1875965		1.80958e+06		2.22352e+06	3.03548e+06	Used
	High	O54988	STE20-like serine/threonine-protein kinase OS=Mus musculus OX=10090 GN=Slk PE=1 SV=2		797.857	2	27.1278	0	9.67e-11	60	3.48316e+06	3.51938e+06	3193952	2.88444e+06	1.68163e+06	7889250	5765547				4319472	5859468	4086822	Used
	High	O54988	STE20-like serine/threonine-protein kinase OS=Mus musculus OX=10090 GN=Slk PE=1 SV=2		688.875	2	75.2989	0	9.121e-08	60		3.43595e+06				2.373e+06	12593021				9278727	4202267	12924882	Used
	High	O54988	STE20-like serine/threonine-protein kinase OS=Mus musculus OX=10090 GN=Slk PE=1 SV=2		520.267	3	49.6399	0	3.46e-06	26		2.7753e+06	3.43513e+06			5.47321e+06	4542163				5278414	6.24567e+06	10151784	Used
High	Q9JJV5	Voltage-dependent calcium channel gamma-3 subunit OS=Mus musculus OX=10090 GN=Cacng3 PE=1 SV=2	3	86.323	65437841	65945998	56923079	5.37559e+07	1.895e+07	55799437	59415563	5.82854e+07	9.82211e+06	3.26843e+07	8.7828e+07	98401789	8.39085e+07
	Confidence	Master Protein Accessions	Master Protein Descriptions	Modifications	m/z [Da] (by Search Engine): Mascot	Charge (by Search Engine): Mascot	RT [min] (by Search Engine): Mascot	Percolator q-Value (by Search Engine): Mascot	Percolator PEP (by Search Engine): Mascot	Ions Score (by Search Engine): Mascot	Abundance: F10: Sample, QC Pool	Abundance: F11: Sample, QC Pool	Abundance: F12: Sample, QC Pool	Abundance: F13: Sample, QC Pool	Abundance: F1: Control, BirA2	Abundance: F4: Control, BirA2	Abundance: F7: Control, BirA2	Abundance: F2: Sample, MCHR1	Abundance: F5: Sample, MCHR1	Abundance: F8: Sample, MCHR1	Abundance: F3: Sample, SSTR3	Abundance: F6: Sample, SSTR3	Abundance: F9: Sample, SSTR3	Quan Usage
	High	O88602; Q9JJV5	Voltage-dependent calcium channel gamma-2 subunit OS=Mus musculus OX=10090 GN=Cacng2 PE=1 SV=1 Voltage-dependent calcium channel gamma-3 subunit OS=Mus musculus OX=10090 GN=Cacng3 PE=1 SV=2		793.892	2	34.5209	0	1.015e-11	74	7.32845e+07	71205585	65477228	7.56144e+07	26769634	9.81989e+07	69415502	4.7684e+07	1.46768e+07	2.99072e+07	113388358	142301689	118387939	Not Used
	High	Q9JJV5	Voltage-dependent calcium channel gamma-3 subunit OS=Mus musculus OX=10090 GN=Cacng3 PE=1 SV=2		549.478	5	63.413	0	9.082e-12	19	28856492	25863334	26694900	2.56022e+07	1.20336e+07	29674279	23782277	21614990	8.73982e+06	1.3168e+07	3.56493e+07	49379436	41940307	Used
	High	Q9JJV5	Voltage-dependent calcium channel gamma-3 subunit OS=Mus musculus OX=10090 GN=Cacng3 PE=1 SV=2		856.735	3	62.1082	0	2.096e-16	74	26914676	31427120	17860588	24662454	5.78829e+06	16682585	26295962	29163034	1082285	16238046	41572468	37450768	38838548	Used
	High	Q9JJV5	Voltage-dependent calcium channel gamma-3 subunit OS=Mus musculus OX=10090 GN=Cacng3 PE=1 SV=2		814.036	3	67.535	0	6.225e-10	38	9666673	8655544	12367591	3.49123e+06	1.12809e+06	9442573	9337324	7.50733e+06		3.27829e+06	10606259	11571585	3.12962e+06	Used
	High	O88602; Q9JJV5	Voltage-dependent calcium channel gamma-2 subunit OS=Mus musculus OX=10090 GN=Cacng2 PE=1 SV=1 Voltage-dependent calcium channel gamma-3 subunit OS=Mus musculus OX=10090 GN=Cacng3 PE=1 SV=2	1xOxidation [M6]	534.928	3	27.6723	0.001606	0.05135	1							2.0494e+06					2562326	4453853	Not Used
	High	O88602; Q9JJV5	Voltage-dependent calcium channel gamma-2 subunit OS=Mus musculus OX=10090 GN=Cacng2 PE=1 SV=1 Voltage-dependent calcium channel gamma-3 subunit OS=Mus musculus OX=10090 GN=Cacng3 PE=1 SV=2		729.843	2	41.1646	0	1.453e-07	16	4.22586e+06	2398258	2.2203e+06	4.19632e+06		4.36073e+06	4.94298e+06				8165779	10207894	8190430	Not Used
High	Q810U3	Neurofascin OS=Mus musculus OX=10090 GN=Nfasc PE=1 SV=1	6	72.306	1.29366e+07	15363632	1.81645e+07	1.33004e+07	1.01408e+06		3506178	5309642	2.12738e+06	6.77541e+06	38215576	37167115	3.77387e+07
	Confidence	Master Protein Accessions	Master Protein Descriptions	Modifications	m/z [Da] (by Search Engine): Mascot	Charge (by Search Engine): Mascot	RT [min] (by Search Engine): Mascot	Percolator q-Value (by Search Engine): Mascot	Percolator PEP (by Search Engine): Mascot	Ions Score (by Search Engine): Mascot	Abundance: F10: Sample, QC Pool	Abundance: F11: Sample, QC Pool	Abundance: F12: Sample, QC Pool	Abundance: F13: Sample, QC Pool	Abundance: F1: Control, BirA2	Abundance: F4: Control, BirA2	Abundance: F7: Control, BirA2	Abundance: F2: Sample, MCHR1	Abundance: F5: Sample, MCHR1	Abundance: F8: Sample, MCHR1	Abundance: F3: Sample, SSTR3	Abundance: F6: Sample, SSTR3	Abundance: F9: Sample, SSTR3	Quan Usage
	High	Q810U3	Neurofascin OS=Mus musculus OX=10090 GN=Nfasc PE=1 SV=1		626.662	3	43.8773	0	1.584e-13	71	9808489	10686726	12681347	10206375	1.01408e+06		3506178	5309642	2.12738e+06	6.77541e+06	23685312	21391056	24308770	Used
	High	Q810U3	Neurofascin OS=Mus musculus OX=10090 GN=Nfasc PE=1 SV=1		891.975	2	68.4642	0	8.592e-12	76	3.12815e+06	4676906	5.48317e+06	3.09406e+06							10156484	10714491	10705858	Used
	High	Q810U3	Neurofascin OS=Mus musculus OX=10090 GN=Nfasc PE=1 SV=1		1008.98	2	61.9775	0	2.014e-06	24											4373780	5061568	2.72407e+06	Used
	High	Q810U3	Neurofascin OS=Mus musculus OX=10090 GN=Nfasc PE=1 SV=1		1020.5	3	63.1215	0	9.289e-16	47														Not Used
	High	Q810U3	Neurofascin OS=Mus musculus OX=10090 GN=Nfasc PE=1 SV=1		1036.22	4	97.2355	0	5.762e-08	12														Not Used
	High	Q810U3	Neurofascin OS=Mus musculus OX=10090 GN=Nfasc PE=1 SV=1		799.08	3	77.1483	0	7.386e-10	18														Not Used
High	Q8K1M6	Dynamin-1-like protein OS=Mus musculus OX=10090 GN=Dnm1l PE=1 SV=2	44	603.782	1861340040	1.73162e+09	1.78358e+09	1.76648e+09	1.75929e+09	6.84838e+09	5488310110	8.48022e+07	5.96287e+07	9.13529e+07	5.57599e+08	5.06302e+08	6.03702e+08
	Confidence	Master Protein Accessions	Master Protein Descriptions	Modifications	m/z [Da] (by Search Engine): Mascot	Charge (by Search Engine): Mascot	RT [min] (by Search Engine): Mascot	Percolator q-Value (by Search Engine): Mascot	Percolator PEP (by Search Engine): Mascot	Ions Score (by Search Engine): Mascot	Abundance: F10: Sample, QC Pool	Abundance: F11: Sample, QC Pool	Abundance: F12: Sample, QC Pool	Abundance: F13: Sample, QC Pool	Abundance: F1: Control, BirA2	Abundance: F4: Control, BirA2	Abundance: F7: Control, BirA2	Abundance: F2: Sample, MCHR1	Abundance: F5: Sample, MCHR1	Abundance: F8: Sample, MCHR1	Abundance: F3: Sample, SSTR3	Abundance: F6: Sample, SSTR3	Abundance: F9: Sample, SSTR3	Quan Usage
	High	Q8K1M6	Dynamin-1-like protein OS=Mus musculus OX=10090 GN=Dnm1l PE=1 SV=2		470.801	2	52.3243	0	2.821e-06	61	205398176	213719792	217623104	213792112	215835536	845198528	706496960	13724606	14008319	10577470	76115864	60588728	80026896	Used
	High	Q8K1M6	Dynamin-1-like protein OS=Mus musculus OX=10090 GN=Dnm1l PE=1 SV=2		1022.56	2	94.2684	0	2.096e-16	107	70006042	68015706	70356830	69836228	65519318	239607140	185948020	3945176	3.72627e+06	5.7499e+06	2.66394e+07	2.38814e+07	2.53534e+07	Used
	High	Q8K1M6	Dynamin-1-like protein OS=Mus musculus OX=10090 GN=Dnm1l PE=1 SV=2		474.767	2	22.6794	0.001612	0.05157	37	65857760	64470768	62636920	62157976	59668080	223291552	191443424	5.66309e+06	4103994	5060412	22627732	25549680	25529292	Used
	High	Q8K1M6	Dynamin-1-like protein OS=Mus musculus OX=10090 GN=Dnm1l PE=1 SV=2		500.283	2	27.4299	8.423e-06	0.0002137	45	80267656	74244368	65232732	74161448	84889120	250814144	221070144	11489914	8.0431e+06	10380802	25380808	26777492	29548614	Used
	High	Q8K1M6	Dynamin-1-like protein OS=Mus musculus OX=10090 GN=Dnm1l PE=1 SV=2		408.714	2	18.5683	0.001216	0.03238	25	59717348	56256632	56392932	55959076	55738704	210832848	164378304	5.57938e+06	4405062	4.12745e+06	20505182		20276436	Used
	High	Q8K1M6	Dynamin-1-like protein OS=Mus musculus OX=10090 GN=Dnm1l PE=1 SV=2		767.362	3	75.4908	0	1.186e-07	38	7.30453e+07	69976852	73802354	75742525	66158940	265674060	224545380		2162285	3.3477e+06	15924593	2.2698e+07	2.45489e+07	Used
	High	Q8K1M6	Dynamin-1-like protein OS=Mus musculus OX=10090 GN=Dnm1l PE=1 SV=2		380.828	5	55.3681	0	1.941e-12	78	72733304	70928215	77320293	66863141	69892866	271377864	221114489	5654627		4.10907e+06	3.34359e+07	21307653	26599765	Used
	High	Q8K1M6	Dynamin-1-like protein OS=Mus musculus OX=10090 GN=Dnm1l PE=1 SV=2		647.858	2	39.6923	0	1.232e-10	56	84167140	79343672	84926574	85817554	72568820	275705704	208621848	6.75678e+06	4.84703e+06		18337012	21658654	27003528	Used
	High	Q8K1M6	Dynamin-1-like protein OS=Mus musculus OX=10090 GN=Dnm1l PE=1 SV=2		514.79	2	20.8586	0	1.309e-05	56	16682461	16364157	13016227	14809140	12799027	56337280	43609304	1.19154e+06	495592	1.48058e+06	5020254	3.81283e+06	5.79391e+06	Used
	High	Q8K1M6	Dynamin-1-like protein OS=Mus musculus OX=10090 GN=Dnm1l PE=1 SV=2		898.133	3	94.5467	0	2.096e-16	110	57728109	50907485	5.61255e+07	5.55469e+07	5.0561e+07	188519354	151959359	5172836	3.38015e+06	9885680	22689412	16009961	19185056	Used
	High	Q8K1M6	Dynamin-1-like protein OS=Mus musculus OX=10090 GN=Dnm1l PE=1 SV=2		762.094	3	94.7302	0	2.549e-14	39	18522286	14888150	15321136	13056457	14960516	6.25798e+07	5.01374e+07	1.29116e+06	1.03706e+06	3.16784e+06	5.16192e+06	5.13402e+06	8.20469e+06	Used
	High	Q8K1M6	Dynamin-1-like protein OS=Mus musculus OX=10090 GN=Dnm1l PE=1 SV=2		961.954	2	94.9139	0	2.096e-16	101	39238498	37985082	38137404	42285342	38833912	151880144	114086512	4.71384e+06	615423	5.01428e+06	1.56508e+07	13598071	14297352	Used
	High	Q8K1M6	Dynamin-1-like protein OS=Mus musculus OX=10090 GN=Dnm1l PE=1 SV=2	1xCarbamidomethyl [C11]	546.639	3	93.0147	0	1.097e-12	69	4.45425e+06	6.13739e+06	1.04861e+06	8617197	3.83568e+06	6.40339e+06	11908261	5619241	8858546		6603402	747685		Used
	High	Q8K1M6	Dynamin-1-like protein OS=Mus musculus OX=10090 GN=Dnm1l PE=1 SV=2		466.246	2	21.9633	0.0009773	0.02286	19														Not Used
	High	Q8K1M6	Dynamin-1-like protein OS=Mus musculus OX=10090 GN=Dnm1l PE=1 SV=2		443.753	2	47.0017	0.000549	0.01095	32	53278540	50727540	55548564	43363096	49769500	174566672	159673776			4318505		9623157	15320225	Used
	High	Q8K1M6	Dynamin-1-like protein OS=Mus musculus OX=10090 GN=Dnm1l PE=1 SV=2		523.796	2	59.1057	2.55e-06	6.477e-05	53	75525244	52530836	50586420	78071592	76684976	287898848	229790784				22186170	21017962	26864700	Used
	High	Q8K1M6	Dynamin-1-like protein OS=Mus musculus OX=10090 GN=Dnm1l PE=1 SV=2		389.194	2	23.8628	0.001243	0.03373	43	16205819	17975468	18926372	16445732	14748567	70633560	55780684			1549863	4.70641e+06	4269888	6456490	Used
	High	Q8K1M6	Dynamin-1-like protein OS=Mus musculus OX=10090 GN=Dnm1l PE=1 SV=2		410.72	2	27.1267	0.002027	0.07582	32	2903326	3.14975e+06	3.92564e+06	6.58386e+06	9247724	33683004	28800646							Used
	High	Q8K1M6	Dynamin-1-like protein OS=Mus musculus OX=10090 GN=Dnm1l PE=1 SV=2		498.6	3	67.9344	0	1.081e-07	52	3326243	1.89444e+06	2762650	3.30848e+06	2007496	13227952	6.82663e+06					1.33945e+06		Used
	High	Q8K1M6	Dynamin-1-like protein OS=Mus musculus OX=10090 GN=Dnm1l PE=1 SV=2		516.267	2	30.7985	0	2.213e-05	42	32732676	32139050	33389492	36975772	28663006	122016800	94221728			9430169	18426082	19062566	19469684	Used
	High	Q8K1M6	Dynamin-1-like protein OS=Mus musculus OX=10090 GN=Dnm1l PE=1 SV=2		465.267	3	39.2266	0	1.608e-10	50	51168760	48718142	48431562	44131996	47345246	172420992	137761264	4.49431e+06			21933128	1.5523e+07	23723579	Used
	High	Q8K1M6	Dynamin-1-like protein OS=Mus musculus OX=10090 GN=Dnm1l PE=1 SV=2		674.354	2	31.5963	0	2.977e-13	83	92256258	87764128	69725570	67341790	59438664	2.44251e+08	1.95014e+08	1.38979e+06			30011914	36679884	28459662	Used
	High	Q8K1M6	Dynamin-1-like protein OS=Mus musculus OX=10090 GN=Dnm1l PE=1 SV=2	1xOxidation [M17]	687.374	3	86.4003	0	9.574e-06	39						4655321	3.98285e+06							Used
	High	Q8K1M6	Dynamin-1-like protein OS=Mus musculus OX=10090 GN=Dnm1l PE=1 SV=2		853.976	2	48.8199	0	1.011e-10	51	28062862	2.84744e+07	3.13548e+07	31818375	30643232	106499730	93879553	1.86474e+06			16887202	7.46487e+06	11241186	Used
	High	Q8K1M6	Dynamin-1-like protein OS=Mus musculus OX=10090 GN=Dnm1l PE=1 SV=2		449.263	2	60.7047	0.0001246	0.001944	43	29111520	28018196	32100858	30623328	59770972	150707216	93971304							Used
	High	Q8K1M6	Dynamin-1-like protein OS=Mus musculus OX=10090 GN=Dnm1l PE=1 SV=2		886.447	2	59.1725	0	4.62e-15	60	105818900	100448956	88199048	88183386	92681252	354548160	257713176		3945866		19597763	11543792	12088485	Used
	High	Q8K1M6	Dynamin-1-like protein OS=Mus musculus OX=10090 GN=Dnm1l PE=1 SV=2		1106.12	2	98.1117	0	2.096e-16	146	40785386	41382242	54011104	49288698	52960792	135835668	137597772			3.73222e+06		6.41388e+06	1.58861e+07	Used
	High	Q8K1M6	Dynamin-1-like protein OS=Mus musculus OX=10090 GN=Dnm1l PE=1 SV=2		373.244	2	32.0489	0.001508	0.04571	30						23162456	8216395							Used
	High	Q8K1M6	Dynamin-1-like protein OS=Mus musculus OX=10090 GN=Dnm1l PE=1 SV=2		685.393	2	64.4338	0	4.199e-11	89	60883064	36608800	38865884	36342212	38143348	198710944	152247152			4.18992e+06	10184226	10118735	12170782	Used
	High	Q8K1M6	Dynamin-1-like protein OS=Mus musculus OX=10090 GN=Dnm1l PE=1 SV=2		1081.04	2	41.4902	0	2.096e-16	98	40260046	42977190	38701138	39396879	36215761	1.49816e+08	136296516			3778343	1.42488e+07	1.35369e+07	1.13554e+07	Used
	High	Q8K1M6	Dynamin-1-like protein OS=Mus musculus OX=10090 GN=Dnm1l PE=1 SV=2		460.268	2	21.4937	4.735e-05	0.0009004	41	23577390	24612778	23206596	25110510	23966844	82072128	73579320				9389617	7.47509e+06	10547469	Used
	High	Q8K1M6	Dynamin-1-like protein OS=Mus musculus OX=10090 GN=Dnm1l PE=1 SV=2		778.949	2	65.6956	0	9.697e-13	96	51189609	47036071	59695326	53396507	53898994	229655552	142868948	4.38899e+06			2.33649e+07	19027846	24993295	Used
	High	Q8K1M6	Dynamin-1-like protein OS=Mus musculus OX=10090 GN=Dnm1l PE=1 SV=2		1219.12	2	80.2079	0	2.096e-16	101	5.61539e+06	6.99836e+06	10763527		9.99993e+06	35599299	32695204							Used
	High	Q8K1M6	Dynamin-1-like protein OS=Mus musculus OX=10090 GN=Dnm1l PE=1 SV=2		976.2	3	98.013	0	2.096e-16	91						60572104	43586480							Used
	High	Q8K1M6	Dynamin-1-like protein OS=Mus musculus OX=10090 GN=Dnm1l PE=1 SV=2		828.117	3	97.7775	0	2.272e-15	44	12788014		7.74526e+06	11589908	6.34639e+06	32812436	34216804							Used
	High	Q8K1M6	Dynamin-1-like protein OS=Mus musculus OX=10090 GN=Dnm1l PE=1 SV=2		692.39	4	83.6495	0	3.305e-06	12	4849222	6647507	6310951	4491460	8165470	21791496	22324302						1871309	Used
	High	Q8K1M6	Dynamin-1-like protein OS=Mus musculus OX=10090 GN=Dnm1l PE=1 SV=2	1xCarbamidomethyl [C2]	481.568	3	55.5506	0	9.578e-08	29	3.59193e+06	2.51773e+06				10800537	9853232							Used
	High	Q8K1M6	Dynamin-1-like protein OS=Mus musculus OX=10090 GN=Dnm1l PE=1 SV=2		422.232	2	31.1278	0.0001013	0.001618	47	27811516		30939526	27067344	25671334	98993352	78544232			1.45271e+06	8893675	9633969	12298000	Used
	High	Q8K1M6	Dynamin-1-like protein OS=Mus musculus OX=10090 GN=Dnm1l PE=1 SV=2		538.808	2	34.8199	2.55e-06	5.94e-05	40	49036732	54392088	49632388	48482888	46862004	194268704	152820560				19560198	15257554	16275291	Used
	High	Q8K1M6	Dynamin-1-like protein OS=Mus musculus OX=10090 GN=Dnm1l PE=1 SV=2		912.42	2	97.8778	0	2.096e-16	132	25375508	2.51437e+07	2.39085e+07	25166600	18462520	106031767	67941453					9191941		Used
	High	Q8K1M6	Dynamin-1-like protein OS=Mus musculus OX=10090 GN=Dnm1l PE=1 SV=2	1xOxidation [M11]	920.42	2	80.5259	7.158e-05	0.001268	24						3.36185e+06	1.61591e+06					2491888		Used
	High	Q8K1M6	Dynamin-1-like protein OS=Mus musculus OX=10090 GN=Dnm1l PE=1 SV=2		1064	2	41.9494	0	2.096e-16	146	51061658	48786742	49652312	44241104	51242476	189339080	151657088				8115858	8.35191e+06	6.00627e+06	Used
	High	Q8K1M6	Dynamin-1-like protein OS=Mus musculus OX=10090 GN=Dnm1l PE=1 SV=2	1xDeamidated [N20]	1064.49	2	43.4202	0	8.423e-08	50						3810637								Used
	High	Q8K1M6	Dynamin-1-like protein OS=Mus musculus OX=10090 GN=Dnm1l PE=1 SV=2		582.009	3	61.1345	0	2.096e-16	68	8.88056e+07	87097765	84532175	83467574	68245117	347375731	273537282				28385586	2.86157e+07	3.43228e+07	Used
	High	Q8K1M6	Dynamin-1-like protein OS=Mus musculus OX=10090 GN=Dnm1l PE=1 SV=2		660.365	4	92.1804	0	1.968e-11	35	6.02426e+06	3.46911e+06	6.65875e+06	2145114	7.91487e+06	34399017	29483143					1.76874e+06		Used
	High	Q8K1M6	Dynamin-1-like protein OS=Mus musculus OX=10090 GN=Dnm1l PE=1 SV=2		544.34	2	74.5212	2.55e-06	5.742e-05	28	25181746	21849110	25145554	24018998	24551086	82500536	66105816	1.86215e+06			2.97912e+06	6129117	7.98367e+06	Used
	High	Q8K1M6	Dynamin-1-like protein OS=Mus musculus OX=10090 GN=Dnm1l PE=1 SV=2		848.073	3	74.3087	5.706e-05	0.001009	13	6294560	7.01669e+06	6.92393e+06	6.78013e+06	4379064	2.4136e+07	20386979				4.6359e+06			Used
High	Q9WV18	Gamma-aminobutyric acid type B receptor subunit 1 OS=Mus musculus OX=10090 GN=Gabbr1 PE=1 SV=1	20	267.184	6.35613e+08	609693712	6.08266e+08	5.959e+08	7.24519e+07	2.99072e+08	2.67695e+08	3.06952e+08	7.57521e+07	1.8498e+08	1.22655e+09	1.55596e+09	1912572288
	Confidence	Master Protein Accessions	Master Protein Descriptions	Modifications	m/z [Da] (by Search Engine): Mascot	Charge (by Search Engine): Mascot	RT [min] (by Search Engine): Mascot	Percolator q-Value (by Search Engine): Mascot	Percolator PEP (by Search Engine): Mascot	Ions Score (by Search Engine): Mascot	Abundance: F10: Sample, QC Pool	Abundance: F11: Sample, QC Pool	Abundance: F12: Sample, QC Pool	Abundance: F13: Sample, QC Pool	Abundance: F1: Control, BirA2	Abundance: F4: Control, BirA2	Abundance: F7: Control, BirA2	Abundance: F2: Sample, MCHR1	Abundance: F5: Sample, MCHR1	Abundance: F8: Sample, MCHR1	Abundance: F3: Sample, SSTR3	Abundance: F6: Sample, SSTR3	Abundance: F9: Sample, SSTR3	Quan Usage
	High	Q9WV18	Gamma-aminobutyric acid type B receptor subunit 1 OS=Mus musculus OX=10090 GN=Gabbr1 PE=1 SV=1	1xDeamidated [N9]	666.836	2	17.8071	0.0002021	0.003548	32		3.91349e+06	3.24629e+06	2451681	1.25947e+06		3.97011e+06		639937	244010	4596894		6002869	Used
	High	Q9WV18	Gamma-aminobutyric acid type B receptor subunit 1 OS=Mus musculus OX=10090 GN=Gabbr1 PE=1 SV=1		705.303	2	32.3562	0	4.439e-06	29	40946576	42740596	36899868	37444244		14980694	15789701	9833738		8.30137e+06	84931721	130832896	146605696	Used
	High	Q9WV18	Gamma-aminobutyric acid type B receptor subunit 1 OS=Mus musculus OX=10090 GN=Gabbr1 PE=1 SV=1		631.343	2	48.3516	0.0003618	0.006746	38	38569024	41848134	42463077	42371208	5936920	2.49987e+07	22312623	21612067	2.25617e+06	1.36675e+07	76549414	101243492	102946848	Used
	High	Q9WV18	Gamma-aminobutyric acid type B receptor subunit 1 OS=Mus musculus OX=10090 GN=Gabbr1 PE=1 SV=1		862.939	2	80.0054	0	2.096e-16	87	4.13137e+07	2.52255e+07	26803538	2.69822e+07	2.91487e+06	1.21315e+07	11059222	1.38756e+07	5.3133e+06	1.3623e+07	51057395	97152816	121934107	Used
	High	Q9WV18	Gamma-aminobutyric acid type B receptor subunit 1 OS=Mus musculus OX=10090 GN=Gabbr1 PE=1 SV=1		772.406	2	77.4393	0	8.987e-14	78	17161354	16242132	15062866	15366179	1.81453e+06	7722350	10259766	12792501	3671541	8057788	25820894	36456124	54615364	Used
	High	Q9WV18	Gamma-aminobutyric acid type B receptor subunit 1 OS=Mus musculus OX=10090 GN=Gabbr1 PE=1 SV=1		618.326	3	71.306	0	8.623e-15	65	32394789	31104049	3.1178e+07	2.76561e+07	3545228	18694975	1.49988e+07	1.17504e+07	3.30092e+06	7987257	74903386	87084978	90844262	Used
	High	Q9WV18	Gamma-aminobutyric acid type B receptor subunit 1 OS=Mus musculus OX=10090 GN=Gabbr1 PE=1 SV=1		527.615	3	30.1313	2.55e-06	5.522e-05	24	9403423	8549833	10517953	8745084	2.82503e+06	6.37999e+06	4638260	5958641	1.84923e+06	3.40988e+06	16971786	20392018	20654262	Used
	High	Q9WV18	Gamma-aminobutyric acid type B receptor subunit 1 OS=Mus musculus OX=10090 GN=Gabbr1 PE=1 SV=1		366.866	3	51.3615	3.313e-05	0.0007336	41	36652032	37559984	38460316	46753983	12111367	18712844	14468831	31536834		3.5174e+06	102120400	100106880	132494094	Used
	High	Q9WV18	Gamma-aminobutyric acid type B receptor subunit 1 OS=Mus musculus OX=10090 GN=Gabbr1 PE=1 SV=1		661.343	2	57.269	0	1.606e-09	82	95462912	82801288	82674864	89305864	9259802	47303000	34432048	53118972	13573509	37460364	185580768	231535728	292376064	Used
	High	Q9WV18	Gamma-aminobutyric acid type B receptor subunit 1 OS=Mus musculus OX=10090 GN=Gabbr1 PE=1 SV=1		889.416	2	48.028	0	2.721e-15	84	55919353	53293834	60498664	56538198	6.66703e+06	18992984	2.14216e+07	2.54413e+07	8724153	1.72758e+07	99599236	121245658	153496340	Used
	High	Q9WV18	Gamma-aminobutyric acid type B receptor subunit 1 OS=Mus musculus OX=10090 GN=Gabbr1 PE=1 SV=1		705.885	2	71.7716	0	7.125e-10	63	22717616	24812232	25053082	20505328	3109628	13785829	11485254	15999887	5.38207e+06	8646663	49067960	57898568	81445480	Used
	High	Q9WV18	Gamma-aminobutyric acid type B receptor subunit 1 OS=Mus musculus OX=10090 GN=Gabbr1 PE=1 SV=1		421.575	3	48.95	3.861e-05	0.0008236	51	3.30864e+07	37289630	33365774	2.77469e+07	2700166	16860358	14896959	1.81619e+07	4680327	1.24126e+07	78805366	8.84428e+07	110305858	Used
	High	Q9WV18	Gamma-aminobutyric acid type B receptor subunit 1 OS=Mus musculus OX=10090 GN=Gabbr1 PE=1 SV=1		666.344	2	17.5405	0	6.611e-10	64	142270976	137706292	138942760	133176336	2.03079e+07	79178640	67752096	66759309	23513173	44754612	257932528	324021704	398294768	Used
	High	Q9WV18	Gamma-aminobutyric acid type B receptor subunit 1 OS=Mus musculus OX=10090 GN=Gabbr1 PE=1 SV=1		751.404	2	69.2614	0	4.98e-13	97	26403942	24510864	28749048	23122912		10997029	12210154	9602078			43423644	58168356	71602848	Used
	High	Q9WV18	Gamma-aminobutyric acid type B receptor subunit 1 OS=Mus musculus OX=10090 GN=Gabbr1 PE=1 SV=1	1xCarbamidomethyl [C7]	659.017	3	83.2628	0	7.77e-09	39	1.54446e+06	4.87495e+06				1.41095e+06	4297591	1.14387e+06			2899681	5.24919e+06	7.42488e+06	Used
	High	Q9WV18	Gamma-aminobutyric acid type B receptor subunit 1 OS=Mus musculus OX=10090 GN=Gabbr1 PE=1 SV=1		635.98	3	42.6523	0	8.641e-11	39	8.15993e+06	8331763	4.95889e+06	8136360						1.34987e+06	12463054	15049329	24413092	Used
	High	Q9WV18	Gamma-aminobutyric acid type B receptor subunit 1 OS=Mus musculus OX=10090 GN=Gabbr1 PE=1 SV=1		712.868	2	34.0801	0.0007739	0.01624	25	1.43895e+06	1.90451e+06	1.36219e+06	1.36232e+06							3.68097e+06	3.89492e+06	4.68339e+06	Used
	High	Q9WV18	Gamma-aminobutyric acid type B receptor subunit 1 OS=Mus musculus OX=10090 GN=Gabbr1 PE=1 SV=1		846.77	3	85.7104	0	6.039e-13	79	19223446	14286953	17207180	21393576		3.20394e+06		9365223	2.84775e+06		37024680	45371912	57908620	Used
	High	Q9WV18	Gamma-aminobutyric acid type B receptor subunit 1 OS=Mus musculus OX=10090 GN=Gabbr1 PE=1 SV=1	1xDeamidated [Q]	847.1	3	85.864	0	1.798e-10	59														Not Used
	High	Q9WV18	Gamma-aminobutyric acid type B receptor subunit 1 OS=Mus musculus OX=10090 GN=Gabbr1 PE=1 SV=1		1205.6	2	95.1096	0	2.752e-13	108														Not Used
	High	Q9WV18	Gamma-aminobutyric acid type B receptor subunit 1 OS=Mus musculus OX=10090 GN=Gabbr1 PE=1 SV=1	1xOxidation [M1]	870.934	2	74.8497	0	2.201e-13	49												3192543		Used
	High	Q9WV18	Gamma-aminobutyric acid type B receptor subunit 1 OS=Mus musculus OX=10090 GN=Gabbr1 PE=1 SV=1		439.577	3	69.6776	0	1.573e-08	41	9091612	9746620	7.19216e+06	4.70315e+06		3.7182e+06	3.7025e+06			3.32106e+06	12478146	18445606	21291506	Used
	High	Q9WV18	Gamma-aminobutyric acid type B receptor subunit 1 OS=Mus musculus OX=10090 GN=Gabbr1 PE=1 SV=1		1048.04	2	88.1787	0	1.473e-13	84	3.85295e+06	2.9511e+06	3.62974e+06	2.13876e+06						950280	6639124	10175617	13231939	Used
High	Q9QYB8	Beta-adducin OS=Mus musculus OX=10090 GN=Add2 PE=1 SV=4	32	652.007	2.43244e+09	2.54019e+09	2.68161e+09	2.47039e+09	4.74019e+08	1796629454	1.39165e+09	1.40806e+09	4.20109e+08	8.26237e+08	5.33717e+09	5988296814	5.80664e+09
	Confidence	Master Protein Accessions	Master Protein Descriptions	Modifications	m/z [Da] (by Search Engine): Mascot	Charge (by Search Engine): Mascot	RT [min] (by Search Engine): Mascot	Percolator q-Value (by Search Engine): Mascot	Percolator PEP (by Search Engine): Mascot	Ions Score (by Search Engine): Mascot	Abundance: F10: Sample, QC Pool	Abundance: F11: Sample, QC Pool	Abundance: F12: Sample, QC Pool	Abundance: F13: Sample, QC Pool	Abundance: F1: Control, BirA2	Abundance: F4: Control, BirA2	Abundance: F7: Control, BirA2	Abundance: F2: Sample, MCHR1	Abundance: F5: Sample, MCHR1	Abundance: F8: Sample, MCHR1	Abundance: F3: Sample, SSTR3	Abundance: F6: Sample, SSTR3	Abundance: F9: Sample, SSTR3	Quan Usage
	High	Q9QYB8	Beta-adducin OS=Mus musculus OX=10090 GN=Add2 PE=1 SV=4	1xDeamidated [N]	680.852	2	43.9108	8.423e-06	0.0002687	62	27790704	2.1748e+07	22108003	24272700		13009174	2.02253e+07	11593761	7.00952e+06	7890875	53413692	53270165	44301480	Used
	High	Q9QYB8	Beta-adducin OS=Mus musculus OX=10090 GN=Add2 PE=1 SV=4		672.966	3	29.7676	0	5.947e-13	61	3.3421e+06	4.08966e+06	3.71896e+06	3.7443e+06	770494	3.56588e+06	2.20735e+06	793212	384448		7296821	7873371	7.135e+06	Used
	High	Q9QYC0; Q9QYB8	Alpha-adducin OS=Mus musculus OX=10090 GN=Add1 PE=1 SV=2 Beta-adducin OS=Mus musculus OX=10090 GN=Add2 PE=1 SV=4		491.245	2	41.5808	8.423e-06	0.0001672	59	279790528	279154368	285009728	270521952	88480632	295708352	236465648	120482872	52875636	81564336	509931744	549199872	531610112	Not Used
	High	Q9QYB8	Beta-adducin OS=Mus musculus OX=10090 GN=Add2 PE=1 SV=4		616.313	2	49.1448	0	5.31e-07	81	66927236	64541868	63913868	67178473	35524324	49874784	37264511	49421936		51200164	106415536	134116840	113680904	Used
	High	Q9QYB8	Beta-adducin OS=Mus musculus OX=10090 GN=Add2 PE=1 SV=4	1xDeamidated [N]; 1xOxidation [M]	1083.01	4	90.3602	0	2.235e-14	44	5055746	11130565	1.63761e+07	1.57072e+07		8973919	12361465	3.33021e+06	4914821	4913761	12843428	12675322	7.35009e+06	Used
	High	Q9QYB8	Beta-adducin OS=Mus musculus OX=10090 GN=Add2 PE=1 SV=4		479.905	3	21.9887	0	9.255e-09	49	40084470	42525920	44792526	39431608	5.67984e+06	16579037	12320448	26302410	9.1431e+06	1.58815e+07	103522672	105743128	107686916	Used
	High	Q9QYC0; Q9QYB5; Q9QYB8	Alpha-adducin OS=Mus musculus OX=10090 GN=Add1 PE=1 SV=2 Gamma-adducin OS=Mus musculus OX=10090 GN=Add3 PE=1 SV=2 Beta-adducin OS=Mus musculus OX=10090 GN=Add2 PE=1 SV=4		410.75	2	26.6217	0.0005241	0.01033	30	97921112	100149944	98456936	98123824	19126060	69643176	55505032	38586264	1.30182e+07	30755110	224849284	239881180	175216128	Not Used
	High	Q9QYB8	Beta-adducin OS=Mus musculus OX=10090 GN=Add2 PE=1 SV=4		979.852	3	90.5878	0	2.096e-16	88	79493836	82596164	81617648	82479162	27127435	68981320	49628902	48798825	1.90733e+07	31610497	163670708	177573428	173442840	Used
	High	Q9QYB8	Beta-adducin OS=Mus musculus OX=10090 GN=Add2 PE=1 SV=4		1168.57	2	44.6399	0	3.829e-15	85	1.03666e+08	1.14813e+08	101190967	98278886	20424324	72969372	54879672	4.27515e+07	17867495	28189029	207770057	230584470	202380270	Used
	High	Q9QYB8	Beta-adducin OS=Mus musculus OX=10090 GN=Add2 PE=1 SV=4		764.413	2	33.4814	0	1.878e-14	90	92318418	86941982	92094047	83730657	2.45092e+07	78407469	61197142	52918098	1.78965e+07	3.61387e+07	169867676	179005104	177748256	Used
	High	Q9QYB8	Beta-adducin OS=Mus musculus OX=10090 GN=Add2 PE=1 SV=4		550.322	2	55.9709	0	6.386e-07	59	141476928	143234816	148282224	144938720	44348396	129571560	96857856	92520208	37156572	55488360	242971408	301728992	303421536	Used
	High	Q9QYB8	Beta-adducin OS=Mus musculus OX=10090 GN=Add2 PE=1 SV=4		839.915	2	52.4206	0	2.26e-09	37	44076631	26914828	48012096	24218403		2.10248e+07	17451063	22235756		6.34559e+06	98300364	87880790	84342980	Used
	High	Q9QYB8	Beta-adducin OS=Mus musculus OX=10090 GN=Add2 PE=1 SV=4		902.801	3	93.1828	0	3.691e-13	46	16955316	18186674	14982322	13966574	5.99888e+06	17509554	16190075	14703763	6.09438e+06	7.2416e+06	37292712	35676564	37012160	Used
	High	Q9QYB8	Beta-adducin OS=Mus musculus OX=10090 GN=Add2 PE=1 SV=4		576.772	2	42.339	8.423e-06	0.0001582	52	65310560	62392988	66186572	51732580	15485934	58004220	43526608	35360844	14724953	26431324	116689600	156167952	132381664	Used
	High	Q9QYB8	Beta-adducin OS=Mus musculus OX=10090 GN=Add2 PE=1 SV=4		635.782	2	39.9908	0	4.421e-09	74	66474440	69144256	69641600	69508624	16176823	71022120	46958400	31617268	24437038	28151484	128249408	148532704	126839192	Used
	High	Q9QYB8	Beta-adducin OS=Mus musculus OX=10090 GN=Add2 PE=1 SV=4		639.335	2	55.4319	0	4.627e-08	47	249959872	252270128	277248640	253165648	42639028	182519632	132777760	129717552	35108480	85455352	577102080	620950976	631246400	Used
	High	Q9QYB8	Beta-adducin OS=Mus musculus OX=10090 GN=Add2 PE=1 SV=4		940.945	2	65.3363	0	2.096e-16	102	94918822	96627462	145703296	116728968	20768035	93418968	71718442	76171724	2.22576e+07	3.3179e+07	217696616	229487696	234223664	Used
	High	Q9QYB8	Beta-adducin OS=Mus musculus OX=10090 GN=Add2 PE=1 SV=4	1xCarbamidomethyl [C4]	719.366	2	46.2121	0	6.266e-11	85	24748512	24839386	21944828	19696552		5.20571e+06	12100018	11531375	3.34326e+06		47829812	53687652	52034700	Used
	High	Q9QYB8	Beta-adducin OS=Mus musculus OX=10090 GN=Add2 PE=1 SV=4		417.71	2	23.5029	0.0002773	0.005003	36	149250464	153788256	151705872	160670048	32158066	99871672	84962104	98646608	28208972	49029176	286484896	316339168	313361568	Used
	High	Q9QYB8	Beta-adducin OS=Mus musculus OX=10090 GN=Add2 PE=1 SV=4		1259.62	2	87.3596	0	3.545e-15	73	157474332	157686652	153041888	165336872	27534145	102124086	86623654	89880308	27316038	48651723	354168824	413293808	386532552	Used
	High	Q9QYB8	Beta-adducin OS=Mus musculus OX=10090 GN=Add2 PE=1 SV=4		1064.06	2	94.4676	0	2.096e-16	72	19312304	17449170	16654973	9219851	6484497	6954940	11834195	10119635	7.4427e+06	8601389	28290240	24447320	41793743	Used
	High	Q9QYB8	Beta-adducin OS=Mus musculus OX=10090 GN=Add2 PE=1 SV=4		709.377	4	89.1964	0	5.771e-10	28	19738748	18406885	18777321	1.60114e+07	3.93615e+06	1.5237e+07	1.18189e+07	14548955	3.7253e+06	6.98225e+06	52073999	41717246	36905492	Used
	High	Q9QYB8	Beta-adducin OS=Mus musculus OX=10090 GN=Add2 PE=1 SV=4		515.27	2	26.8735	2.55e-06	7.722e-05	64	282653344	267010560	283741536	256384992	43508088	176522592	1.25003e+08	159580496	43381024	7.63308e+07	548035968	610699392	571719808	Used
	High	Q9QYB8	Beta-adducin OS=Mus musculus OX=10090 GN=Add2 PE=1 SV=4		1148.2	3	68.4172	0	2.096e-16	79	40775624	151449600	148637500	140201712	29718040	79118176	5.30698e+07	73648306	24435594	46369906	298946664	385815720	296713816	Used
	High	Q9QYB8	Beta-adducin OS=Mus musculus OX=10090 GN=Add2 PE=1 SV=4		597.787	2	25.2399	0	2.392e-08	69	91883664	87028856	86148048	76910016	14183924	61773904	47731152	54153228	17433118	30913440	154013120	203432848	180454544	Used
	High	Q9QYB8	Beta-adducin OS=Mus musculus OX=10090 GN=Add2 PE=1 SV=4	1xOxidation [M]	1082.76	4	90.5207	0	7.225e-14	30	10540421	3519334	1.30504e+06	3.33175e+06	5062834		2568778	6.92868e+06		1.27755e+06	9072635	1.76126e+07	12788587	Used
	High	Q9QYB8	Beta-adducin OS=Mus musculus OX=10090 GN=Add2 PE=1 SV=4		444.552	3	52.2969	0	1.985e-10	65	1.39098e+08	1.50314e+08	179058664	148397252	4111589	166881698	73789658	42648050		21447811	341200416	427319544	454116528	Used
	High	Q9QYB8	Beta-adducin OS=Mus musculus OX=10090 GN=Add2 PE=1 SV=4		799.941	2	65.7276	0	1.065e-14	129	272219260	252064200	271382640	249308748	44725220	167859524	136991154	186562816	48755212	104514298	684979088	684543080	752200472	Used
	High	Q9QYB8	Beta-adducin OS=Mus musculus OX=10090 GN=Add2 PE=1 SV=4		593.309	2	21.5311	8.423e-06	0.0001538	39	2.91215e+06	3.52828e+06	3.83765e+06	3991808							8278269	10216515	11220131	Used
	High	Q9QYB8	Beta-adducin OS=Mus musculus OX=10090 GN=Add2 PE=1 SV=4	1xOxidation [M11]	485.237	3	17.1232	4.998e-06	0.0001139	24	259157	1.16176e+06	1.45749e+06	1.55232e+06				2.35219e+06		357722	2.74807e+06	3.05559e+06	1069483	Used
	High	Q9QYB8	Beta-adducin OS=Mus musculus OX=10090 GN=Add2 PE=1 SV=4		1111.88	3	89.3481	0	2.872e-14	47	24633612	26504146	29615792	22772074				15241395		8553645	59803364	47169096	84605560	Used
	High	Q9QYB8	Beta-adducin OS=Mus musculus OX=10090 GN=Add2 PE=1 SV=4	1xDeamidated [Q/N]	1112.21	3	89.0088	0	5.891e-10	38														Not Used
	High	Q9QYB8	Beta-adducin OS=Mus musculus OX=10090 GN=Add2 PE=1 SV=4	1xOxidation [M28]	1117.21	3	84.1607	0.0002394	0.004089	1														Not Used
	High	Q9QYB8	Beta-adducin OS=Mus musculus OX=10090 GN=Add2 PE=1 SV=4	1xDeamidated [N21]	938.714	4	57.6489	0	1.468e-07	8											3.57936e+06	3.36348e+06	8507847	Used
	High	Q9QYB8	Beta-adducin OS=Mus musculus OX=10090 GN=Add2 PE=1 SV=4	2xDeamidated [N7; N21]	938.963	4	57.5247	0	3.898e-07	12														Not Used
	High	Q9QYB8	Beta-adducin OS=Mus musculus OX=10090 GN=Add2 PE=1 SV=4	1xDeamidated [N/Q]	949.479	2	40.8992	0	1.364e-08	58		4.16549e+06	9012240		3.14333e+06		5.56297e+06			2.27322e+06			22444862	Used
	High	Q9QYB8	Beta-adducin OS=Mus musculus OX=10090 GN=Add2 PE=1 SV=4		915.174	4	45.4188	9.548e-05	0.001512	27														Not Used
	High	Q9QYB8	Beta-adducin OS=Mus musculus OX=10090 GN=Add2 PE=1 SV=4	1xDeamidated [N3]	616.804	2	51.3359	0	2.657e-06	73	7.96766e+06	6997561	5478912	8634565		7389837	6.6737e+06				20524776	16013230	19646952	Used
	High	Q9QYB8	Beta-adducin OS=Mus musculus OX=10090 GN=Add2 PE=1 SV=4	1xDeamidated [N15]	1148.53	3	68.5332	0	3.068e-14	44														Not Used
	High	Q9QYB8	Beta-adducin OS=Mus musculus OX=10090 GN=Add2 PE=1 SV=4	1xDeamidated [N]	970.737	4	54.3038	2.55e-06	4.973e-05	9	16603295	6671025	4.50122e+06	5553434		6688423	3.05889e+06				20081568	17146156	33738212	Used
	High	Q9QYB8	Beta-adducin OS=Mus musculus OX=10090 GN=Add2 PE=1 SV=4	2xDeamidated [N8; N22]	776.99	5	54.1478	0	9.481e-12	24		35610406	22063331	38912235		13204101	3.03757e+07				46182796	105008466	14687990	Used
	High	Q9QYB8	Beta-adducin OS=Mus musculus OX=10090 GN=Add2 PE=1 SV=4		453.909	3	40.9928	0.001044	0.02559	15														Not Used
	High	Q9QYB8	Beta-adducin OS=Mus musculus OX=10090 GN=Add2 PE=1 SV=4	1xDeamidated [N/Q]	840.413	3	87.1039	0	1.775e-15	59											4740251	1249478		Used
	High	Q9QYB8	Beta-adducin OS=Mus musculus OX=10090 GN=Add2 PE=1 SV=4	2xDeamidated [N/Q]	1260.61	2	89.8062	0.001199	0.03188	2														Not Used
	High	Q9QYB8	Beta-adducin OS=Mus musculus OX=10090 GN=Add2 PE=1 SV=4	1xOxidation [M20]	845.414	3	80.215	0	1.009e-13	50	3125643	2795753	3646573	3.63253e+06		2.36596e+06	2.07973e+06	3.9828e+06			7137420	10430599	6929183	Used
	High	Q9QYB8	Beta-adducin OS=Mus musculus OX=10090 GN=Add2 PE=1 SV=4	1xDeamidated [N22]	921.12	3	79.1524	1.313e-06	3.932e-05	5											11104636	5.46144e+06	7.6207e+06	Used
	High	Q9QYB8	Beta-adducin OS=Mus musculus OX=10090 GN=Add2 PE=1 SV=4		1078.76	4	95.7647	0	2.096e-16	59	71393032	72040080	73730920	50789136			21838276				99976288	103304024	101357592	Used
	High	Q9QYB8	Beta-adducin OS=Mus musculus OX=10090 GN=Add2 PE=1 SV=4	1xDeamidated [N]	1079.01	4	96.2293	0	2.096e-16	64										2816805	4.8112e+06	5702896	12994012	Used
	High	Q9QYC0; Q9QYB8	Alpha-adducin OS=Mus musculus OX=10090 GN=Add1 PE=1 SV=2 Beta-adducin OS=Mus musculus OX=10090 GN=Add2 PE=1 SV=4	1xOxidation [M1]	499.242	2	32.025	7.056e-05	0.001209	33	3.48964e+06	8707620	4380918	4596252							17775170	11481780	15528736	Not Used
High	Q8BFZ2	Phospholipid phosphatase-related protein type 1 OS=Mus musculus OX=10090 GN=Plppr1 PE=1 SV=1	2	5.032	8.83694e+06	8991352	8.87526e+06	9.63043e+06	4939965	1.02313e+07	7.42034e+06	7.50262e+06	3865671	7.79952e+06	1.1173e+07	11114068	1.21847e+07
	Confidence	Master Protein Accessions	Master Protein Descriptions	Modifications	m/z [Da] (by Search Engine): Mascot	Charge (by Search Engine): Mascot	RT [min] (by Search Engine): Mascot	Percolator q-Value (by Search Engine): Mascot	Percolator PEP (by Search Engine): Mascot	Ions Score (by Search Engine): Mascot	Abundance: F10: Sample, QC Pool	Abundance: F11: Sample, QC Pool	Abundance: F12: Sample, QC Pool	Abundance: F13: Sample, QC Pool	Abundance: F1: Control, BirA2	Abundance: F4: Control, BirA2	Abundance: F7: Control, BirA2	Abundance: F2: Sample, MCHR1	Abundance: F5: Sample, MCHR1	Abundance: F8: Sample, MCHR1	Abundance: F3: Sample, SSTR3	Abundance: F6: Sample, SSTR3	Abundance: F9: Sample, SSTR3	Quan Usage
	High	Q8BFZ2	Phospholipid phosphatase-related protein type 1 OS=Mus musculus OX=10090 GN=Plppr1 PE=1 SV=1		494.275	2	62.8449	3.861e-05	0.0008064	34	6905408	6.62433e+06	6.74255e+06	7953435	3726117	7.91665e+06	6108849	6.12623e+06	2.50259e+06	6.32575e+06	8797788	8719203	9459461	Used
	High	Q8BFZ2	Phospholipid phosphatase-related protein type 1 OS=Mus musculus OX=10090 GN=Plppr1 PE=1 SV=1		527.606	3	15.0533	0.001148	0.02967	10	1.93153e+06	2.36702e+06	2132704	1.67699e+06	1213848	2.3146e+06	1.31149e+06	1.37639e+06	1.36308e+06	1473762	2.37522e+06	2394865	2.72519e+06	Used
High	P47746	Cannabinoid receptor 1 OS=Mus musculus OX=10090 GN=Cnr1 PE=1 SV=1	2	12.683	57898345	4.85648e+07	51326351	57058993	2.35182e+07	2.44622e+07	3.30193e+07	2.79854e+07	2.39914e+07	2.50194e+07	85142116	94227084	101409908
	Confidence	Master Protein Accessions	Master Protein Descriptions	Modifications	m/z [Da] (by Search Engine): Mascot	Charge (by Search Engine): Mascot	RT [min] (by Search Engine): Mascot	Percolator q-Value (by Search Engine): Mascot	Percolator PEP (by Search Engine): Mascot	Ions Score (by Search Engine): Mascot	Abundance: F10: Sample, QC Pool	Abundance: F11: Sample, QC Pool	Abundance: F12: Sample, QC Pool	Abundance: F13: Sample, QC Pool	Abundance: F1: Control, BirA2	Abundance: F4: Control, BirA2	Abundance: F7: Control, BirA2	Abundance: F2: Sample, MCHR1	Abundance: F5: Sample, MCHR1	Abundance: F8: Sample, MCHR1	Abundance: F3: Sample, SSTR3	Abundance: F6: Sample, SSTR3	Abundance: F9: Sample, SSTR3	Quan Usage
	High	P47746	Cannabinoid receptor 1 OS=Mus musculus OX=10090 GN=Cnr1 PE=1 SV=1		600.316	2	26.5454	2.797e-05	0.0005046	41	27150669	23730129	24108924	28735809	1.01336e+07	8672822	15769304	11889481	1.11129e+07	12151845	36246732	42297356	42896666	Used
	High	P47746	Cannabinoid receptor 1 OS=Mus musculus OX=10090 GN=Cnr1 PE=1 SV=1		390.551	3	18.7314	0.0002106	0.003783	14	30747676	2.48347e+07	27217427	28323184	1.33846e+07	1.57894e+07	1.725e+07	1.60959e+07	12878553	1.28676e+07	48895384	51929728	58513242	Used
High	Q91XU3	Phosphatidylinositol 5-phosphate 4-kinase type-2 gamma OS=Mus musculus OX=10090 GN=Pip4k2c PE=1 SV=1	1	13.104	2.53664e+06	2.40419e+06	1.06467e+06	685036	1.60268e+06	4.74471e+06	2707682	1.30605e+06	928148	918464	2.97861e+06	1.07044e+06	2318970
	Confidence	Master Protein Accessions	Master Protein Descriptions	Modifications	m/z [Da] (by Search Engine): Mascot	Charge (by Search Engine): Mascot	RT [min] (by Search Engine): Mascot	Percolator q-Value (by Search Engine): Mascot	Percolator PEP (by Search Engine): Mascot	Ions Score (by Search Engine): Mascot	Abundance: F10: Sample, QC Pool	Abundance: F11: Sample, QC Pool	Abundance: F12: Sample, QC Pool	Abundance: F13: Sample, QC Pool	Abundance: F1: Control, BirA2	Abundance: F4: Control, BirA2	Abundance: F7: Control, BirA2	Abundance: F2: Sample, MCHR1	Abundance: F5: Sample, MCHR1	Abundance: F8: Sample, MCHR1	Abundance: F3: Sample, SSTR3	Abundance: F6: Sample, SSTR3	Abundance: F9: Sample, SSTR3	Quan Usage
	High	Q91XU3	Phosphatidylinositol 5-phosphate 4-kinase type-2 gamma OS=Mus musculus OX=10090 GN=Pip4k2c PE=1 SV=1		591.331	3	91.7669	0	7.877e-14	54	2.53664e+06	2.40419e+06	1.06467e+06	685036	1.60268e+06	4.74471e+06	2707682	1.30605e+06	928148	918464	2.97861e+06	1.07044e+06	2318970	Used
High	P62881	Guanine nucleotide-binding protein subunit beta-5 OS=Mus musculus OX=10090 GN=Gnb5 PE=1 SV=1	21	310.709	3.83995e+09	3.80636e+09	3.75974e+09	3.64965e+09	3.64405e+08	7.9788e+08	6.59933e+08	3.3659e+09	9.67066e+08	1.32773e+09	1.07615e+10	9.60059e+09	7.00231e+09
	Confidence	Master Protein Accessions	Master Protein Descriptions	Modifications	m/z [Da] (by Search Engine): Mascot	Charge (by Search Engine): Mascot	RT [min] (by Search Engine): Mascot	Percolator q-Value (by Search Engine): Mascot	Percolator PEP (by Search Engine): Mascot	Ions Score (by Search Engine): Mascot	Abundance: F10: Sample, QC Pool	Abundance: F11: Sample, QC Pool	Abundance: F12: Sample, QC Pool	Abundance: F13: Sample, QC Pool	Abundance: F1: Control, BirA2	Abundance: F4: Control, BirA2	Abundance: F7: Control, BirA2	Abundance: F2: Sample, MCHR1	Abundance: F5: Sample, MCHR1	Abundance: F8: Sample, MCHR1	Abundance: F3: Sample, SSTR3	Abundance: F6: Sample, SSTR3	Abundance: F9: Sample, SSTR3	Quan Usage
	High	P62881	Guanine nucleotide-binding protein subunit beta-5 OS=Mus musculus OX=10090 GN=Gnb5 PE=1 SV=1	1xCarbamidomethyl [C17]	970.392	2	39.1259	0	2.096e-16	83	37140399	30502364	38440630	40575040	1.30076e+06	2670522	2.55454e+06	31180498	7.28155e+06	12147646	124163216	83867221	61194200	Used
	High	P62881	Guanine nucleotide-binding protein subunit beta-5 OS=Mus musculus OX=10090 GN=Gnb5 PE=1 SV=1		850.117	3	82.9151	0	2.096e-16	52	93544840	8.65348e+07	7.76324e+07	8.45009e+07	7.37289e+06	8.84085e+06	6.02659e+06	7.87715e+07	1.94001e+07	3.01841e+07	281996324	179967619	152123895	Used
	High	P62881	Guanine nucleotide-binding protein subunit beta-5 OS=Mus musculus OX=10090 GN=Gnb5 PE=1 SV=1		822.945	2	26.2822	0	1.373e-14	80	152316943	150722434	148050230	146237732	15904731	24659343	25261857	132580911	37642172	5.52306e+07	452737072	354414388	260704576	Used
	High	P62881	Guanine nucleotide-binding protein subunit beta-5 OS=Mus musculus OX=10090 GN=Gnb5 PE=1 SV=1		723.378	2	27.7621	0	7.542e-14	79	447845752	454061168	467122656	473020608	51350522	113328114	88401022	388712056	137410044	170965668	1193220608	1264648832	838519552	Used
	High	P62881	Guanine nucleotide-binding protein subunit beta-5 OS=Mus musculus OX=10090 GN=Gnb5 PE=1 SV=1		586.316	2	40.9716	0	8.16e-08	54	747829924	686531085	718732568	708500003	72569382	1.61493e+08	1.23139e+08	652006257	188741994	2.56937e+08	2114239210	1878377888	1458508144	Used
	High	P62881	Guanine nucleotide-binding protein subunit beta-5 OS=Mus musculus OX=10090 GN=Gnb5 PE=1 SV=1	1xOxidation [M]	462.707	2	37.2036	0.0003297	0.006055	51	112115998	106426639	8.6462e+07	6.48256e+07	4.85377e+06	16663766	1.47667e+07	1.38834e+08	2.62266e+07	4.67267e+07	401800098	193863666	157853370	Used
	High	P62881	Guanine nucleotide-binding protein subunit beta-5 OS=Mus musculus OX=10090 GN=Gnb5 PE=1 SV=1		576.307	2	23.2383	0	5.058e-06	46	429595056	419394768	412210112	416989056	48635722	99008356	74427040	400935232	108531624	163743592	1084868896	960825632	724245696	Used
	High	P62881	Guanine nucleotide-binding protein subunit beta-5 OS=Mus musculus OX=10090 GN=Gnb5 PE=1 SV=1	1xCarbamidomethyl [C4]	1075.48	2	35.6396	0	2.096e-16	112	78763973	80917778	7.75953e+07	7.44353e+07	6.10021e+06	12763770	1.21405e+07	67154273	15792873	2.52213e+07	227193054	215000046	131153546	Used
	High	P62881	Guanine nucleotide-binding protein subunit beta-5 OS=Mus musculus OX=10090 GN=Gnb5 PE=1 SV=1		655.343	2	61.7413	0	1.491e-08	82	3.87902e+08	3.97948e+08	3.86545e+08	389380500	48072735	100457014	72785632	3.25964e+08	100112408	127811696	1.0614e+09	9.39539e+08	7.33587e+08	Used
	High	P62881	Guanine nucleotide-binding protein subunit beta-5 OS=Mus musculus OX=10090 GN=Gnb5 PE=1 SV=1		561.305	2	56.5546	0	1.51e-06	68	502679776	498433792	505046944	479885184	48161732	128483608	97571672	408445728	128537648	164882656	1403134090	1378526004	947904860	Used
	High	P62881	Guanine nucleotide-binding protein subunit beta-5 OS=Mus musculus OX=10090 GN=Gnb5 PE=1 SV=1		454.71	2	49.3768	0.0008958	0.02022	43	536224266	557977806	532572091	502501582	52082000	128408344	97481824	358721344	119598478	1.56483e+08	1488596436	1317495680	904613136	Used
	High	P62881	Guanine nucleotide-binding protein subunit beta-5 OS=Mus musculus OX=10090 GN=Gnb5 PE=1 SV=1		382.195	2	15.8551	0.0002005	0.003345	45	3.21563e+06	5494366	5485212	1.47052e+06	331663	1.10331e+06	690687	5381707	1.25582e+06	1.03055e+06	15801916	12464337	14664140	Used
	High	P62881	Guanine nucleotide-binding protein subunit beta-5 OS=Mus musculus OX=10090 GN=Gnb5 PE=1 SV=1		1072.56	2	98.1203	0	2.096e-16	110	34779256	3.98734e+07	2.95761e+07	2.38062e+07	5476821		16364209	38269149	11177223	16553992	137047267	88762204	76930881	Used
	High	P62881	Guanine nucleotide-binding protein subunit beta-5 OS=Mus musculus OX=10090 GN=Gnb5 PE=1 SV=1		474.754	2	14.4077	8.423e-06	0.0002251	39	2.08698e+06	1.13032e+06	1.2066e+06	1171724				988770	285393	351716	3.98698e+06	3964338	2741727	Used
	High	P62881	Guanine nucleotide-binding protein subunit beta-5 OS=Mus musculus OX=10090 GN=Gnb5 PE=1 SV=1		802.911	2	27.8074	0	3.109e-09	53	14468403	16460544	15495572	12015654				1.77547e+07		4.1422e+06	66451910	55137704	45661702	Used
	High	P62881	Guanine nucleotide-binding protein subunit beta-5 OS=Mus musculus OX=10090 GN=Gnb5 PE=1 SV=1	1xOxidation [M9]	569.302	2	48.1946	0	1.125e-06	43	40811352	66264790	69688058	38310294				74640482		2.29114e+06	121356156	170310496	96525090	Used
	High	P62881	Guanine nucleotide-binding protein subunit beta-5 OS=Mus musculus OX=10090 GN=Gnb5 PE=1 SV=1	1xCarbamidomethyl [C9]	996.946	2	50.6538	0	2.096e-16	95	5.18454e+06	7.58326e+06	4.88192e+06	6479039				8136127			29461574	29444038	17020854	Used
	High	P62881	Guanine nucleotide-binding protein subunit beta-5 OS=Mus musculus OX=10090 GN=Gnb5 PE=1 SV=1		550.3	5	76.8707	0	3.279e-12	22	2.76877e+07	2.62902e+07	25688180	2.57577e+07				19632075	4520691	8.58828e+06	102396364	58081526	44062184	Used
	High	P62881	Guanine nucleotide-binding protein subunit beta-5 OS=Mus musculus OX=10090 GN=Gnb5 PE=1 SV=1		518.757	2	39.4355	7.47e-05	0.001293	29	11041970	11091825	8.11539e+06	10204002				7410516		3883992	39315204	32194586	20273610	Used
	High	P62881	Guanine nucleotide-binding protein subunit beta-5 OS=Mus musculus OX=10090 GN=Gnb5 PE=1 SV=1		538.788	2	13.9227	2.867e-05	0.0006968	45	850170	2.96158e+06	2.25907e+06	1314280							6.83335e+06	7287666	4.66504e+06	Used
	High	P62881	Guanine nucleotide-binding protein subunit beta-5 OS=Mus musculus OX=10090 GN=Gnb5 PE=1 SV=1		460.738	2	14.2842	1.996e-05	0.000429	26	2.85352e+06	2.67497e+06	2602596	1.45924e+06				2.06341e+06	106018		6345116	5880340	4.34883e+06	Used
	High	P62881	Guanine nucleotide-binding protein subunit beta-5 OS=Mus musculus OX=10090 GN=Gnb5 PE=1 SV=1		405.224	2	24.3588	0.0003626	0.006787	32	74397392	78330712	70287208	63389204	2.19208e+06			65107876	16742428	25826800	153062592	170919184	133957976	Used
	High	P62881	Guanine nucleotide-binding protein subunit beta-5 OS=Mus musculus OX=10090 GN=Gnb5 PE=1 SV=1		886.446	2	79.1145	0	5.072e-16	73	96609048	78751960	74043464	83425208			28321974	143206272	43702488	54728820	246133504	199612528	171049648	Used
High	Q99NB9	Splicing factor 3B subunit 1 OS=Mus musculus OX=10090 GN=Sf3b1 PE=1 SV=1	30	279.272	1.2813e+08	1.20298e+08	1.14355e+08	1.07759e+08	1.39661e+08	6.55744e+08	5.16834e+08	9.23828e+06	2.32653e+06	3.54426e+06	1.10209e+07	4.73905e+06	16166813
	Confidence	Master Protein Accessions	Master Protein Descriptions	Modifications	m/z [Da] (by Search Engine): Mascot	Charge (by Search Engine): Mascot	RT [min] (by Search Engine): Mascot	Percolator q-Value (by Search Engine): Mascot	Percolator PEP (by Search Engine): Mascot	Ions Score (by Search Engine): Mascot	Abundance: F10: Sample, QC Pool	Abundance: F11: Sample, QC Pool	Abundance: F12: Sample, QC Pool	Abundance: F13: Sample, QC Pool	Abundance: F1: Control, BirA2	Abundance: F4: Control, BirA2	Abundance: F7: Control, BirA2	Abundance: F2: Sample, MCHR1	Abundance: F5: Sample, MCHR1	Abundance: F8: Sample, MCHR1	Abundance: F3: Sample, SSTR3	Abundance: F6: Sample, SSTR3	Abundance: F9: Sample, SSTR3	Quan Usage
	High	Q99NB9	Splicing factor 3B subunit 1 OS=Mus musculus OX=10090 GN=Sf3b1 PE=1 SV=1		633.819	2	14.9021	0.0005313	0.01057	37	5514539	7.04161e+06	7.77973e+06	6.29534e+06	7.58959e+06	2.37812e+07	22945318	386729	75471.5		635699	472772	509084	Used
	High	Q99NB9	Splicing factor 3B subunit 1 OS=Mus musculus OX=10090 GN=Sf3b1 PE=1 SV=1		916.459	2	38.4532	0	3.796e-08	59	1.20368e+07	1.4262e+07	11734595	6.24634e+06	11167831	37627841	30896413	1.37719e+06	2.25106e+06	2064482	4472226	3.0834e+06	4836718	Used
	High	Q99NB9	Splicing factor 3B subunit 1 OS=Mus musculus OX=10090 GN=Sf3b1 PE=1 SV=1		957.577	2	98.6407	0	4.197e-06	26														Not Used
	High	Q99NB9	Splicing factor 3B subunit 1 OS=Mus musculus OX=10090 GN=Sf3b1 PE=1 SV=1	1xDeamidated [N3]	691.872	2	16.6988	1.996e-05	0.0004207	41			495956		339645	2.737e+06	2.27981e+06							Used
	High	Q99NB9	Splicing factor 3B subunit 1 OS=Mus musculus OX=10090 GN=Sf3b1 PE=1 SV=1	1xDeamidated [N3]	613.821	2	18.0739	0.0004012	0.007623	19														Not Used
	High	Q99NB9	Splicing factor 3B subunit 1 OS=Mus musculus OX=10090 GN=Sf3b1 PE=1 SV=1		758.357	2	26.8426	0	5.151e-09	66	3.87817e+06	6496335	1.76045e+06	4.30804e+06	2305323	15761605	15826609							Used
	High	Q99NB9	Splicing factor 3B subunit 1 OS=Mus musculus OX=10090 GN=Sf3b1 PE=1 SV=1		387.856	3	19.7847	0.0005903	0.01201	17	3920491	3.55861e+06	4.3565e+06	2.75565e+06	2.85443e+06	14889974	12701641							Used
	High	Q99NB9	Splicing factor 3B subunit 1 OS=Mus musculus OX=10090 GN=Sf3b1 PE=1 SV=1		857.406	3	82.0921	0	6.699e-10	17	7210408	6.30507e+06	7237495	5758393	6.85847e+06	28566728	21887770							Used
	High	Q99NB9	Splicing factor 3B subunit 1 OS=Mus musculus OX=10090 GN=Sf3b1 PE=1 SV=1		734.334	2	26.9234	0	6.485e-10	55						17935616	12190186							Used
	High	Q99NB9	Splicing factor 3B subunit 1 OS=Mus musculus OX=10090 GN=Sf3b1 PE=1 SV=1		918.991	2	77.8586	0	2.096e-16	95	6.36549e+06	6.19361e+06		5.67831e+06	9206469	42585660	2.50937e+07							Used
	High	Q99NB9	Splicing factor 3B subunit 1 OS=Mus musculus OX=10090 GN=Sf3b1 PE=1 SV=1		1089.19	3	81.0333	0	3.257e-12	37						8907052								Used
	High	Q99NB9	Splicing factor 3B subunit 1 OS=Mus musculus OX=10090 GN=Sf3b1 PE=1 SV=1		458.207	2	38.0291	9.243e-05	0.001473	39	7.84505e+06	3.24735e+06	7267631	6673534	8557787	34533376	25756928							Used
	High	Q99NB9	Splicing factor 3B subunit 1 OS=Mus musculus OX=10090 GN=Sf3b1 PE=1 SV=1		458.267	2	33.6681	0	2.009e-06	72	11967126	15715906	15039067	10285494	10833132	54521152	47822496				3.24583e+06		2968101	Used
	High	Q99NB9	Splicing factor 3B subunit 1 OS=Mus musculus OX=10090 GN=Sf3b1 PE=1 SV=1		844.991	2	94.9627	0	3.822e-14	75	7.78758e+06	8.12835e+06	8.09795e+06	6.78251e+06	8444875	3.31297e+07	2.69515e+07					1.18287e+06		Used
	High	Q99NB9	Splicing factor 3B subunit 1 OS=Mus musculus OX=10090 GN=Sf3b1 PE=1 SV=1		639.881	2	59.4343	0.0001095	0.001738	37	24829500	19175432	18044440	22004824	16535963	86379368	72476696							Used
	High	Q99NB9	Splicing factor 3B subunit 1 OS=Mus musculus OX=10090 GN=Sf3b1 PE=1 SV=1		1119.05	2	94.2232	0	1.929e-15	45				3279172		12015699	13179096						1.55887e+06	Used
	High	Q99NB9	Splicing factor 3B subunit 1 OS=Mus musculus OX=10090 GN=Sf3b1 PE=1 SV=1		426.714	2	19.0274	0.0006026	0.01213	29					4.53415e+06	15348417	12144526			1.47978e+06				Used
	High	Q99NB9	Splicing factor 3B subunit 1 OS=Mus musculus OX=10090 GN=Sf3b1 PE=1 SV=1		687.332	2	24.8459	0	2.176e-09	50	3.20433e+06	3.64428e+06	4882072	4828259	3.92181e+06	16090043	12387537							Used
	High	Q99NB9	Splicing factor 3B subunit 1 OS=Mus musculus OX=10090 GN=Sf3b1 PE=1 SV=1		867.402	2	14.2665	0.003491	0.1631	31	1.44342e+06	1.46532e+06	1.45972e+06	1.40925e+06	1.06163e+06	5.70921e+06	4.60685e+06				290828		851464	Used
	High	Q99NB9	Splicing factor 3B subunit 1 OS=Mus musculus OX=10090 GN=Sf3b1 PE=1 SV=1		703.961	5	67.5694	0	2.096e-16	38	4577909	3.01866e+06	2630509	3.09009e+06	7231879	47797368	39091696							Used
	High	Q99NB9	Splicing factor 3B subunit 1 OS=Mus musculus OX=10090 GN=Sf3b1 PE=1 SV=1		503.256	4	38.6105	0	5.04e-10	53	5.01485e+06	4.33349e+06	4.98879e+06	3952071	14072242	17141210	14517030	2.0193e+06			2376274		5442579	Used
	High	Q99NB9	Splicing factor 3B subunit 1 OS=Mus musculus OX=10090 GN=Sf3b1 PE=1 SV=1		797.06	3	55.6444	0	5.663e-16	57						7710917	6.42428e+06							Used
	High	Q99NB9	Splicing factor 3B subunit 1 OS=Mus musculus OX=10090 GN=Sf3b1 PE=1 SV=1		665.865	2	45.418	0	1.373e-08	84	4426075		4.80598e+06		4.24414e+06	26351700	17832392							Used
	High	Q99NB9	Splicing factor 3B subunit 1 OS=Mus musculus OX=10090 GN=Sf3b1 PE=1 SV=1		684.311	2	24.7971	2.55e-06	6.326e-05	24	825064	729373		883432		8190998	4.15521e+06	5455059						Used
	High	Q99NB9	Splicing factor 3B subunit 1 OS=Mus musculus OX=10090 GN=Sf3b1 PE=1 SV=1		939.151	3	98.5047	0	4.095e-15	73														Not Used
	High	Q99NB9	Splicing factor 3B subunit 1 OS=Mus musculus OX=10090 GN=Sf3b1 PE=1 SV=1		836.408	2	25.4954	4.074e-05	0.0008377	25						6.60558e+06	2.57973e+06							Used
	High	Q99NB9	Splicing factor 3B subunit 1 OS=Mus musculus OX=10090 GN=Sf3b1 PE=1 SV=1		574.628	3	33.9051	0	1.285e-06	11	6156338	6313800	7056242	7.59694e+06	7306529	28034508	21080992							Used
	High	Q99NB9	Splicing factor 3B subunit 1 OS=Mus musculus OX=10090 GN=Sf3b1 PE=1 SV=1		493.808	2	73.5804	3.78e-06	9.231e-05	51					1.94215e+06	9971287	7482608							Used
	High	Q99NB9	Splicing factor 3B subunit 1 OS=Mus musculus OX=10090 GN=Sf3b1 PE=1 SV=1		704.33	3	63.4119	0	4.581e-15	57	5.99026e+06	4861312	6717499	5.93129e+06	7032480	29376148	27082352							Used
	High	Q99NB9	Splicing factor 3B subunit 1 OS=Mus musculus OX=10090 GN=Sf3b1 PE=1 SV=1		427.585	3	59.6099	0	7.106e-06	37	5136875	5807694			3620948	24044624	17440570							Used
High	O88448	Kinesin light chain 2 OS=Mus musculus OX=10090 GN=Klc2 PE=1 SV=1	2	4.648	52572656	5.74631e+07	5.84733e+07	5.40602e+07	3.40734e+07	1.11536e+08	92806153	17746380	10176098	12468673	64451253	67709904	72581888
	Confidence	Master Protein Accessions	Master Protein Descriptions	Modifications	m/z [Da] (by Search Engine): Mascot	Charge (by Search Engine): Mascot	RT [min] (by Search Engine): Mascot	Percolator q-Value (by Search Engine): Mascot	Percolator PEP (by Search Engine): Mascot	Ions Score (by Search Engine): Mascot	Abundance: F10: Sample, QC Pool	Abundance: F11: Sample, QC Pool	Abundance: F12: Sample, QC Pool	Abundance: F13: Sample, QC Pool	Abundance: F1: Control, BirA2	Abundance: F4: Control, BirA2	Abundance: F7: Control, BirA2	Abundance: F2: Sample, MCHR1	Abundance: F5: Sample, MCHR1	Abundance: F8: Sample, MCHR1	Abundance: F3: Sample, SSTR3	Abundance: F6: Sample, SSTR3	Abundance: F9: Sample, SSTR3	Quan Usage
	High	O88448	Kinesin light chain 2 OS=Mus musculus OX=10090 GN=Klc2 PE=1 SV=1		513.267	2	26.1083	0.0006753	0.01424	30	52572656	56042076	57338108	52205580	33029534	109396824	90843264	17746380	10176098	12468673	63068216	67709904	72581888	Used
	High	O88448	Kinesin light chain 2 OS=Mus musculus OX=10090 GN=Klc2 PE=1 SV=1		464.924	3	68.0238	9.833e-05	0.001579	18		1.42099e+06	1.13519e+06	1.85464e+06	1.04391e+06	2.13868e+06	1962889				1383037			Used
High	Q8BTG7	Protein NDRG4 OS=Mus musculus OX=10090 GN=Ndrg4 PE=1 SV=1	6	73.44	2.06141e+08	1.0257e+08	1.78968e+08	2.10364e+08	1.52344e+08	101627230	165573013	1.37778e+08	2.6295e+07	1.70796e+08	224551876	2.67855e+08	339049150
	Confidence	Master Protein Accessions	Master Protein Descriptions	Modifications	m/z [Da] (by Search Engine): Mascot	Charge (by Search Engine): Mascot	RT [min] (by Search Engine): Mascot	Percolator q-Value (by Search Engine): Mascot	Percolator PEP (by Search Engine): Mascot	Ions Score (by Search Engine): Mascot	Abundance: F10: Sample, QC Pool	Abundance: F11: Sample, QC Pool	Abundance: F12: Sample, QC Pool	Abundance: F13: Sample, QC Pool	Abundance: F1: Control, BirA2	Abundance: F4: Control, BirA2	Abundance: F7: Control, BirA2	Abundance: F2: Sample, MCHR1	Abundance: F5: Sample, MCHR1	Abundance: F8: Sample, MCHR1	Abundance: F3: Sample, SSTR3	Abundance: F6: Sample, SSTR3	Abundance: F9: Sample, SSTR3	Quan Usage
	High	Q8BTG7	Protein NDRG4 OS=Mus musculus OX=10090 GN=Ndrg4 PE=1 SV=1		755.405	2	35.8039	0	2.393e-07	72	47940355	48658227	46455650	48054636	1.84813e+07	44570866	44559210	22161315	1.2251e+07	1.74278e+07	84594932	98247972	103711172	Used
	High	Q8BTG7	Protein NDRG4 OS=Mus musculus OX=10090 GN=Ndrg4 PE=1 SV=1		889.774	3	90.7335	0	3.413e-12	69	7.47879e+06	7.01117e+06	9257988	6226298		8462843	6573888	1.05825e+06		4.11625e+06	15181563	19310722	19920180	Used
	High	Q8BTG7	Protein NDRG4 OS=Mus musculus OX=10090 GN=Ndrg4 PE=1 SV=1		514.271	3	70.0077	0	1.103e-11	64	17234440	18043488	14552032	17845798	5861982	14130100	13236055	5691432	3.6241e+06	7936823	36453620	4.71803e+07	54116904	Used
	High	Q8BTG7	Protein NDRG4 OS=Mus musculus OX=10090 GN=Ndrg4 PE=1 SV=1		617.317	2	31.7024	2.55e-06	5.825e-05	30	74806840		50933320	82153104	112991024		50144940	95804096		114739136	46027042		43054924	Used
	High	Q8BTG7	Protein NDRG4 OS=Mus musculus OX=10090 GN=Ndrg4 PE=1 SV=1		477.008	4	39.0562	0	4.185e-08	27	26265833	25585571	2.19e+07	25131013	1.50095e+07	7.0199e+06	21228274	1.30629e+07	1.04199e+07	10715492	32451411	42815665	54744798	Used
	High	Q8BTG7	Protein NDRG4 OS=Mus musculus OX=10090 GN=Ndrg4 PE=1 SV=1		743.374	2	39.0881	0	8.698e-14	87	3.24148e+07	3271490	3.58688e+07	3.09531e+07		2.74435e+07	29830646			15860197	9843308	60300444	63501172	Used
High	Q9D1G5	Leucine-rich repeat-containing protein 57 OS=Mus musculus OX=10090 GN=Lrrc57 PE=1 SV=1	4	23.843	1.93554e+07	1.73585e+07	15772322	1.58516e+07	6.15326e+06	6.35693e+06	1.9671e+06	1.9791e+07	1.05159e+07	5.16891e+06	5.32859e+07	27652997	4.47917e+07
	Confidence	Master Protein Accessions	Master Protein Descriptions	Modifications	m/z [Da] (by Search Engine): Mascot	Charge (by Search Engine): Mascot	RT [min] (by Search Engine): Mascot	Percolator q-Value (by Search Engine): Mascot	Percolator PEP (by Search Engine): Mascot	Ions Score (by Search Engine): Mascot	Abundance: F10: Sample, QC Pool	Abundance: F11: Sample, QC Pool	Abundance: F12: Sample, QC Pool	Abundance: F13: Sample, QC Pool	Abundance: F1: Control, BirA2	Abundance: F4: Control, BirA2	Abundance: F7: Control, BirA2	Abundance: F2: Sample, MCHR1	Abundance: F5: Sample, MCHR1	Abundance: F8: Sample, MCHR1	Abundance: F3: Sample, SSTR3	Abundance: F6: Sample, SSTR3	Abundance: F9: Sample, SSTR3	Quan Usage
	High	Q9D1G5	Leucine-rich repeat-containing protein 57 OS=Mus musculus OX=10090 GN=Lrrc57 PE=1 SV=1		517.958	3	36.4071	0	6.425e-10	43	5683224	8162082	6657359	5236018		3330448	1.9671e+06	5.96976e+06	2.47126e+06	2.02194e+06	17335824	14269227	14184642	Used
	High	Q9D1G5	Leucine-rich repeat-containing protein 57 OS=Mus musculus OX=10090 GN=Lrrc57 PE=1 SV=1		984.528	3	90.894	0	5.071e-09	12	3.2126e+06	3.71821e+06	4805091	3.86259e+06	2.27733e+06	3.02648e+06			2.12844e+06	1.63839e+06	1.76981e+06	3486490	8.11893e+06	Used
	High	Q9D1G5	Leucine-rich repeat-containing protein 57 OS=Mus musculus OX=10090 GN=Lrrc57 PE=1 SV=1		684.396	3	76.5371	0	3.282e-05	23	3.52734e+06	5478244	4309872	6753009	1.35345e+06			5357693	2.22474e+06	1508581	14271550	9897280	8607779	Used
	High	Q9D1G5	Leucine-rich repeat-containing protein 57 OS=Mus musculus OX=10090 GN=Lrrc57 PE=1 SV=1		695.881	2	66.0149	0.0006462	0.01343	15	6932269				2.52248e+06			8463589	3691484		19908670		13880352	Used
High	P62702	40S ribosomal protein S4, X isoform OS=Mus musculus OX=10090 GN=Rps4x PE=1 SV=2	10	65.259	124573340	133960933	146335216	124593482	6.55276e+07	112896713	1.49404e+08	49352511	6.6317e+07	67139984	205465582	194171010	2.55889e+08
	Confidence	Master Protein Accessions	Master Protein Descriptions	Modifications	m/z [Da] (by Search Engine): Mascot	Charge (by Search Engine): Mascot	RT [min] (by Search Engine): Mascot	Percolator q-Value (by Search Engine): Mascot	Percolator PEP (by Search Engine): Mascot	Ions Score (by Search Engine): Mascot	Abundance: F10: Sample, QC Pool	Abundance: F11: Sample, QC Pool	Abundance: F12: Sample, QC Pool	Abundance: F13: Sample, QC Pool	Abundance: F1: Control, BirA2	Abundance: F4: Control, BirA2	Abundance: F7: Control, BirA2	Abundance: F2: Sample, MCHR1	Abundance: F5: Sample, MCHR1	Abundance: F8: Sample, MCHR1	Abundance: F3: Sample, SSTR3	Abundance: F6: Sample, SSTR3	Abundance: F9: Sample, SSTR3	Quan Usage
	High	P62702	40S ribosomal protein S4, X isoform OS=Mus musculus OX=10090 GN=Rps4x PE=1 SV=2		495.803	2	60.543	0	4.196e-06	54	29228722	32333172	29883444	30742594	24072558	33358740	31172916	14073594	18957950	14411475	44488660	43040436	48121072	Used
	High	P62702	40S ribosomal protein S4, X isoform OS=Mus musculus OX=10090 GN=Rps4x PE=1 SV=2		502.931	3	29.2677	0	1.352e-09	31	8507489	9.69062e+06	7305910	6.80091e+06	3.48617e+06	7.3697e+06	6.86896e+06	2554162	2.90487e+06	3.34637e+06	1.43243e+07	15298598	2.04241e+07	Used
	High	P62702	40S ribosomal protein S4, X isoform OS=Mus musculus OX=10090 GN=Rps4x PE=1 SV=2		416.231	2	26.8575	0.0007223	0.01525	24	16621130	17741088	16618643	17093172	9108185	17238392	16905870	6.12843e+06	7.52254e+06	11527690	22999544	22161126	25343434	Used
	High	P62702	40S ribosomal protein S4, X isoform OS=Mus musculus OX=10090 GN=Rps4x PE=1 SV=2		389.892	3	48.8035	0	3.221e-07	61	23729582	22998416	22069326	17071378	13711436	18963610	23612910	13126368	13604578	18887810	40068800	32842676	35530080	Used
	High	P62702	40S ribosomal protein S4, X isoform OS=Mus musculus OX=10090 GN=Rps4x PE=1 SV=2		386.738	2	26.6934	0.0005123	0.009921	28	22161792	18177552	19464862	16258490	9704630		19914796	10097691	13020793	13137846	28730282	28123914	34375760	Used
	High	P62702	40S ribosomal protein S4, X isoform OS=Mus musculus OX=10090 GN=Rps4x PE=1 SV=2		943.469	2	86.8392	0	7.821e-13	43		8.27753e+06	10371787	8498620		11464460	10828547		5.51581e+06		11397884	14783023	18011610	Used
	High	P62702	40S ribosomal protein S4, X isoform OS=Mus musculus OX=10090 GN=Rps4x PE=1 SV=2		405.908	3	47.5675	0.0005464	0.01085	6	4453202	1.6357e+06	7378812	2865400				3.37227e+06		1.27367e+06	7.5014e+06		5.66329e+06	Used
	High	P62702	40S ribosomal protein S4, X isoform OS=Mus musculus OX=10090 GN=Rps4x PE=1 SV=2		526.742	2	19.2021	0	3.788e-07	71			8836767	8820995	5.44466e+06	9817684	9937786		4790484				16309403	Used
	High	P62702	40S ribosomal protein S4, X isoform OS=Mus musculus OX=10090 GN=Rps4x PE=1 SV=2		723.377	2	51.6508	0	1.479e-09	49	12620376	1.5453e+07	14486597	5.85503e+06		3.8127e+06	19246356				18895902	1.82108e+07	30312735	Used
	High	P62702	40S ribosomal protein S4, X isoform OS=Mus musculus OX=10090 GN=Rps4x PE=1 SV=2		407.884	3	31.8384	2.867e-05	0.0005636	22	7251047	7.65388e+06	9919068	10586895		10871430	10915703			4.55512e+06	17058778	1.97105e+07	2.17972e+07	Used
High	Q8BUV3	Gephyrin OS=Mus musculus OX=10090 GN=Gphn PE=1 SV=2	12	61.346	1.02746e+08	1.0299e+08	9.74847e+07	1.27969e+08	7.86738e+07	1.78395e+08	1.82839e+08	6.98815e+07	2.97234e+07	5.85673e+07	137589019	1.37334e+08	133964786
	Confidence	Master Protein Accessions	Master Protein Descriptions	Modifications	m/z [Da] (by Search Engine): Mascot	Charge (by Search Engine): Mascot	RT [min] (by Search Engine): Mascot	Percolator q-Value (by Search Engine): Mascot	Percolator PEP (by Search Engine): Mascot	Ions Score (by Search Engine): Mascot	Abundance: F10: Sample, QC Pool	Abundance: F11: Sample, QC Pool	Abundance: F12: Sample, QC Pool	Abundance: F13: Sample, QC Pool	Abundance: F1: Control, BirA2	Abundance: F4: Control, BirA2	Abundance: F7: Control, BirA2	Abundance: F2: Sample, MCHR1	Abundance: F5: Sample, MCHR1	Abundance: F8: Sample, MCHR1	Abundance: F3: Sample, SSTR3	Abundance: F6: Sample, SSTR3	Abundance: F9: Sample, SSTR3	Quan Usage
	High	Q8BUV3	Gephyrin OS=Mus musculus OX=10090 GN=Gphn PE=1 SV=2		888.974	2	70.9672	0	5.3e-13	72	8.10975e+06	8810263	9700891	6.78924e+06	6956154	12360606	16027994	3714656	2.51413e+06	2.4113e+06	9820848	12236257	12882034	Used
	High	Q8BUV3	Gephyrin OS=Mus musculus OX=10090 GN=Gphn PE=1 SV=2		503.782	2	30.9134	6.546e-05	0.001151	7	17641402	20351384	18042078	17547928	12122713	30901714	30506598	9576383	7692294	8645938	27029438	25175104	20574254	Used
	High	Q8BUV3	Gephyrin OS=Mus musculus OX=10090 GN=Gphn PE=1 SV=2		450.761	2	38.9552	1.89e-05	0.0003934	42	15205000	18327902	17313262	19550148	12919040	25408620	26625930	11621787	4.60132e+06	9093614	24435192	24445242	23517890	Used
	High	Q8BUV3	Gephyrin OS=Mus musculus OX=10090 GN=Gphn PE=1 SV=2		726.726	3	81.4757	0	2.345e-10	48	5243816	4.14843e+06	3.76615e+06	5.3139e+06	2.70335e+06	9736108	8400230	2.95313e+06	1.67482e+06	1.7177e+06	8540704	7694218	6.50901e+06	Used
	High	Q8BUV3	Gephyrin OS=Mus musculus OX=10090 GN=Gphn PE=1 SV=2		528.327	2	59.8826	0	4.091e-06	65	14895183	12137343	10410727	12696799	9965100	19803598	20286010	8501372	5456717	9774395	20011164	14275017	17311650	Used
	High	Q8BUV3	Gephyrin OS=Mus musculus OX=10090 GN=Gphn PE=1 SV=2		494.622	3	54.7583	0.0002566	0.004466	16	8258803	6.1609e+06	5.76366e+06	6.71115e+06	3.73811e+06	11866001	12712114	5.01127e+06	3068723	3.95607e+06	8297523	10078287	10264819	Used
	High	Q8BUV3	Gephyrin OS=Mus musculus OX=10090 GN=Gphn PE=1 SV=2		384.74	2	32.1434	0.002644	0.1142	31	17750998	18229554	19069932	16178764	9081777	27344300	24749506	8678461		10325918	24180276	22029356	19995354	Used
	High	Q8BUV3	Gephyrin OS=Mus musculus OX=10090 GN=Gphn PE=1 SV=2		627.299	2	60.5941	2.867e-05	0.0005507	22	8141969	10376971	8525361	9692672	11849966	13577138	15354389	7827377		8596551	8693463	16004584	17051126	Used
	High	Q8BUV3	Gephyrin OS=Mus musculus OX=10090 GN=Gphn PE=1 SV=2		724.847	2	27.0726	0	2.544e-09	47				28503958	6403349	22866954	21681354	8985019	2.7052e+06					Used
	High	Q8BUV3	Gephyrin OS=Mus musculus OX=10090 GN=Gphn PE=1 SV=2		514.772	2	19.0559	0.0009807	0.02318	33	4.63094e+06	4.44767e+06	4.89268e+06	4984240	2.93422e+06	4.53016e+06	6.49523e+06	3.01207e+06	2.01015e+06	4.04584e+06	6580411	5.39597e+06	5.85865e+06	Used
	High	Q8BUV3	Gephyrin OS=Mus musculus OX=10090 GN=Gphn PE=1 SV=2		760.748	3	98.287	3.78e-06	9.337e-05	7	2.86832e+06													Used
	High	Q8BUV3	Gephyrin OS=Mus musculus OX=10090 GN=Gphn PE=1 SV=2		992.011	2	54.6994	0.0002793	0.005026	20														Not Used
High	Q8R1T1	Charged multivesicular body protein 7 OS=Mus musculus OX=10090 GN=Chmp7 PE=1 SV=1	2	18.724	2.5948e+06	2.86394e+07	1.06294e+07	1.49869e+06		20405104	11730240	3.15501e+06		1709716	14318784	12913099	9.19536e+06
	Confidence	Master Protein Accessions	Master Protein Descriptions	Modifications	m/z [Da] (by Search Engine): Mascot	Charge (by Search Engine): Mascot	RT [min] (by Search Engine): Mascot	Percolator q-Value (by Search Engine): Mascot	Percolator PEP (by Search Engine): Mascot	Ions Score (by Search Engine): Mascot	Abundance: F10: Sample, QC Pool	Abundance: F11: Sample, QC Pool	Abundance: F12: Sample, QC Pool	Abundance: F13: Sample, QC Pool	Abundance: F1: Control, BirA2	Abundance: F4: Control, BirA2	Abundance: F7: Control, BirA2	Abundance: F2: Sample, MCHR1	Abundance: F5: Sample, MCHR1	Abundance: F8: Sample, MCHR1	Abundance: F3: Sample, SSTR3	Abundance: F6: Sample, SSTR3	Abundance: F9: Sample, SSTR3	Quan Usage
	High	Q8R1T1	Charged multivesicular body protein 7 OS=Mus musculus OX=10090 GN=Chmp7 PE=1 SV=1		565.314	2	52.1499	0	2.947e-06	33		26714830	1.75925e+06			10912136	6.13222e+06				7310990	5747746	5525824	Used
	High	Q8R1T1	Charged multivesicular body protein 7 OS=Mus musculus OX=10090 GN=Chmp7 PE=1 SV=1	1xDeamidated [Q5]	377.54	3	40.4277	0.0009331	0.02129	16			2.35512e+06					3.15501e+06		1709716				Used
	High	Q8R1T1	Charged multivesicular body protein 7 OS=Mus musculus OX=10090 GN=Chmp7 PE=1 SV=1		500.93	3	76.0469	0	3.007e-12	47	2.5948e+06	1.92454e+06	6.51503e+06	1.49869e+06		9492968	5.59802e+06				7007794	7165353	3.66954e+06	Used
High	Q8VHR5	Transcriptional repressor p66-beta OS=Mus musculus OX=10090 GN=Gatad2b PE=1 SV=1	1	6.889	2.0993e+06	1.51914e+06	1.09825e+06		1.48683e+06	3.59163e+06	4733105
	Confidence	Master Protein Accessions	Master Protein Descriptions	Modifications	m/z [Da] (by Search Engine): Mascot	Charge (by Search Engine): Mascot	RT [min] (by Search Engine): Mascot	Percolator q-Value (by Search Engine): Mascot	Percolator PEP (by Search Engine): Mascot	Ions Score (by Search Engine): Mascot	Abundance: F10: Sample, QC Pool	Abundance: F11: Sample, QC Pool	Abundance: F12: Sample, QC Pool	Abundance: F13: Sample, QC Pool	Abundance: F1: Control, BirA2	Abundance: F4: Control, BirA2	Abundance: F7: Control, BirA2	Abundance: F2: Sample, MCHR1	Abundance: F5: Sample, MCHR1	Abundance: F8: Sample, MCHR1	Abundance: F3: Sample, SSTR3	Abundance: F6: Sample, SSTR3	Abundance: F9: Sample, SSTR3	Quan Usage
	High	Q8VHR5	Transcriptional repressor p66-beta OS=Mus musculus OX=10090 GN=Gatad2b PE=1 SV=1		686.347	2	25.0406	0	1.291e-07	48	2.0993e+06	1.51914e+06	1.09825e+06		1.48683e+06	3.59163e+06	4733105							Used
High	Q9D8S3	ADP-ribosylation factor GTPase-activating protein 3 OS=Mus musculus OX=10090 GN=Arfgap3 PE=1 SV=2	3	11.717	217955456	217212224	221670288	212872199	48768111	136695772	101874784	87481072	25198172	44025139	506269120	485897248	482489024
	Confidence	Master Protein Accessions	Master Protein Descriptions	Modifications	m/z [Da] (by Search Engine): Mascot	Charge (by Search Engine): Mascot	RT [min] (by Search Engine): Mascot	Percolator q-Value (by Search Engine): Mascot	Percolator PEP (by Search Engine): Mascot	Ions Score (by Search Engine): Mascot	Abundance: F10: Sample, QC Pool	Abundance: F11: Sample, QC Pool	Abundance: F12: Sample, QC Pool	Abundance: F13: Sample, QC Pool	Abundance: F1: Control, BirA2	Abundance: F4: Control, BirA2	Abundance: F7: Control, BirA2	Abundance: F2: Sample, MCHR1	Abundance: F5: Sample, MCHR1	Abundance: F8: Sample, MCHR1	Abundance: F3: Sample, SSTR3	Abundance: F6: Sample, SSTR3	Abundance: F9: Sample, SSTR3	Quan Usage
	High	Q9D8S3	ADP-ribosylation factor GTPase-activating protein 3 OS=Mus musculus OX=10090 GN=Arfgap3 PE=1 SV=2		380.222	2	21.1825	0.0003457	0.006387	28	217955456	217212224	221670288	212872199	48768111	136695772	101874784	87481072	25198172	44025139	506269120	485897248	482489024	Used
	High	Q9D8S3	ADP-ribosylation factor GTPase-activating protein 3 OS=Mus musculus OX=10090 GN=Arfgap3 PE=1 SV=2		900.452	3	54.4376	0	9.437e-06	18														Not Used
	High	Q9D8S3	ADP-ribosylation factor GTPase-activating protein 3 OS=Mus musculus OX=10090 GN=Arfgap3 PE=1 SV=2		593.265	2	55.3955	0	3.183e-05	27														Not Used
High	Q8BHZ0	Protein FAM49A OS=Mus musculus OX=10090 GN=Fam49a PE=1 SV=1	7	110.35	5.32343e+07	58595238	3.05411e+07	52425871	3.73878e+06	38925270	46387325	4.62844e+07	7.90729e+06	1.15507e+07	1.22096e+08	1.10758e+08	64571047
	Confidence	Master Protein Accessions	Master Protein Descriptions	Modifications	m/z [Da] (by Search Engine): Mascot	Charge (by Search Engine): Mascot	RT [min] (by Search Engine): Mascot	Percolator q-Value (by Search Engine): Mascot	Percolator PEP (by Search Engine): Mascot	Ions Score (by Search Engine): Mascot	Abundance: F10: Sample, QC Pool	Abundance: F11: Sample, QC Pool	Abundance: F12: Sample, QC Pool	Abundance: F13: Sample, QC Pool	Abundance: F1: Control, BirA2	Abundance: F4: Control, BirA2	Abundance: F7: Control, BirA2	Abundance: F2: Sample, MCHR1	Abundance: F5: Sample, MCHR1	Abundance: F8: Sample, MCHR1	Abundance: F3: Sample, SSTR3	Abundance: F6: Sample, SSTR3	Abundance: F9: Sample, SSTR3	Quan Usage
	High	Q8BHZ0	Protein FAM49A OS=Mus musculus OX=10090 GN=Fam49a PE=1 SV=1		526.924	3	39.6161	0	1.52e-05	37	12077723	10748817	8698601	8086116		10323675	13363473	8.35247e+06	3.49943e+06	4167286	26692002	15051881	14553825	Used
	High	Q921M7; Q8BHZ0	Protein FAM49B OS=Mus musculus OX=10090 GN=Fam49b PE=1 SV=1 Protein FAM49A OS=Mus musculus OX=10090 GN=Fam49a PE=1 SV=1		751.375	2	74.9693	0	1.945e-11	81	56710856	59420384	55494880	62372620	27826294	81173088	48953468	39463508	10191242	23795874	127170088	98313168	122746480	Not Used
	High	Q921M7; Q8BHZ0	Protein FAM49B OS=Mus musculus OX=10090 GN=Fam49b PE=1 SV=1 Protein FAM49A OS=Mus musculus OX=10090 GN=Fam49a PE=1 SV=1		569.284	2	42.4746	2.55e-06	7.645e-05	53	69750512	64884116	72243568	69662552	32080746	66269952	68687344	61224996	20732856	3.71058e+07	134679008	129539024	107828016	Not Used
	High	Q8BHZ0	Protein FAM49A OS=Mus musculus OX=10090 GN=Fam49a PE=1 SV=1		744.35	2	47.9248	0	1.682e-07	48	9180653	14720636	7073184	11730894		8831045	8579753	13221082		1458483	16690899	23696800	13190356	Used
	High	Q8BHZ0	Protein FAM49A OS=Mus musculus OX=10090 GN=Fam49a PE=1 SV=1		651.365	3	77.6017	0	3.323e-16	61	14413688	13521710	11057543	13640678	3.73878e+06	8500030		11960452			25793864	18663068	11747923	Used
	High	Q8BHZ0	Protein FAM49A OS=Mus musculus OX=10090 GN=Fam49a PE=1 SV=1		813.41	2	39.5833	0	4.173e-09	51	6.68797e+06	9238941	3.71174e+06				7719029	12750352	2.17162e+06	5.9249e+06	13403314	14476417	7784847	Used
	High	Q8BHZ0	Protein FAM49A OS=Mus musculus OX=10090 GN=Fam49a PE=1 SV=1		1135.52	2	54.8287	0	8.839e-14	54		10365134		9798151		11270520	7074284				2.37404e+07	2.08771e+07	17294096	Used
	High	Q8BHZ0	Protein FAM49A OS=Mus musculus OX=10090 GN=Fam49a PE=1 SV=1		688.373	2	75.7495	0	1.252e-08	55														Not Used
	High	Q8BHZ0	Protein FAM49A OS=Mus musculus OX=10090 GN=Fam49a PE=1 SV=1		894.743	3	77.3465	0	1.265e-09	31	10874253			9170032			9650786		2236240		15775998	17992196		Used
High	Q99NF3	Centrosomal protein of 41 kDa OS=Mus musculus OX=10090 GN=Cep41 PE=1 SV=1	2	8.088	4.94597e+06		1.20472e+06			1.55831e+07	9.92668e+06		3.22789e+06			7856536	6191142
	Confidence	Master Protein Accessions	Master Protein Descriptions	Modifications	m/z [Da] (by Search Engine): Mascot	Charge (by Search Engine): Mascot	RT [min] (by Search Engine): Mascot	Percolator q-Value (by Search Engine): Mascot	Percolator PEP (by Search Engine): Mascot	Ions Score (by Search Engine): Mascot	Abundance: F10: Sample, QC Pool	Abundance: F11: Sample, QC Pool	Abundance: F12: Sample, QC Pool	Abundance: F13: Sample, QC Pool	Abundance: F1: Control, BirA2	Abundance: F4: Control, BirA2	Abundance: F7: Control, BirA2	Abundance: F2: Sample, MCHR1	Abundance: F5: Sample, MCHR1	Abundance: F8: Sample, MCHR1	Abundance: F3: Sample, SSTR3	Abundance: F6: Sample, SSTR3	Abundance: F9: Sample, SSTR3	Quan Usage
	High	Q99NF3	Centrosomal protein of 41 kDa OS=Mus musculus OX=10090 GN=Cep41 PE=1 SV=1	1xCarbamidomethyl [C9]	584.941	3	21.6283	3.642e-05	0.0007951	22			1.20472e+06			5.10239e+06	1.9744e+06							Used
	High	Q99NF3	Centrosomal protein of 41 kDa OS=Mus musculus OX=10090 GN=Cep41 PE=1 SV=1		706.867	2	86.4798	0	1.028e-05	31	4.94597e+06					10480723	7952281		3.22789e+06			7856536	6191142	Used
High	Q8CIE6	Coatomer subunit alpha OS=Mus musculus OX=10090 GN=Copa PE=1 SV=2	5	29.345	19260776	2.08466e+07	2.82279e+07	2.72728e+07	1.42998e+07	38264155	3.90689e+07	6.88256e+06	7.39801e+06	1.51648e+07	2.65678e+07	3.45561e+07	3.69159e+07
	Confidence	Master Protein Accessions	Master Protein Descriptions	Modifications	m/z [Da] (by Search Engine): Mascot	Charge (by Search Engine): Mascot	RT [min] (by Search Engine): Mascot	Percolator q-Value (by Search Engine): Mascot	Percolator PEP (by Search Engine): Mascot	Ions Score (by Search Engine): Mascot	Abundance: F10: Sample, QC Pool	Abundance: F11: Sample, QC Pool	Abundance: F12: Sample, QC Pool	Abundance: F13: Sample, QC Pool	Abundance: F1: Control, BirA2	Abundance: F4: Control, BirA2	Abundance: F7: Control, BirA2	Abundance: F2: Sample, MCHR1	Abundance: F5: Sample, MCHR1	Abundance: F8: Sample, MCHR1	Abundance: F3: Sample, SSTR3	Abundance: F6: Sample, SSTR3	Abundance: F9: Sample, SSTR3	Quan Usage
	High	Q8CIE6	Coatomer subunit alpha OS=Mus musculus OX=10090 GN=Copa PE=1 SV=2		595.843	2	68.1087	1.313e-06	3.74e-05	25	6.11771e+06	8696621	5928731	6.82349e+06	4127036	13053946	9012553	5152589	2.25496e+06	3.6212e+06	7070943	6004068	8.21138e+06	Used
	High	Q8CIE6	Coatomer subunit alpha OS=Mus musculus OX=10090 GN=Copa PE=1 SV=2		534.314	3	61.7831	0	8.034e-10	50	2.99462e+06	3.20014e+06	6265748	4.19247e+06	2838284	7.67961e+06	7.38396e+06		1.66027e+06	2834850	3.77298e+06	5095282	5855570	Used
	High	Q8CIE6	Coatomer subunit alpha OS=Mus musculus OX=10090 GN=Copa PE=1 SV=2		704.673	3	64.4683	8.72e-05	0.001409	13		4.76516e+06	5.60966e+06	6.24014e+06	2.0264e+06	2753646	4369036	1.72997e+06	1.73861e+06	2527549	6.64432e+06	11414614	11369881	Used
	High	Q8CIE6	Coatomer subunit alpha OS=Mus musculus OX=10090 GN=Copa PE=1 SV=2		796.93	2	72.8065	8.423e-06	0.0002423	32	3213257	4184706	4.10406e+06	2709762	1.34669e+06	2.70919e+06	5574888		1.74415e+06	1899628	3.0132e+06	5.22481e+06	4441600	Used
	High	Q8CIE6	Coatomer subunit alpha OS=Mus musculus OX=10090 GN=Copa PE=1 SV=2		666.898	2	73.2389	0	9.325e-10	63	6935182		6319748	7.30692e+06	3.96142e+06	12067769	12728506			4281585	6066336	6817291	7037455	Used
High	B9EKR1	Receptor-type tyrosine-protein phosphatase zeta OS=Mus musculus OX=10090 GN=Ptprz1 PE=1 SV=1	1	8.945				3.62952e+06	3.05263e+06			3.19832e+06	3.25034e+06	3.25749e+06	2073036	5590447	5193472
	Confidence	Master Protein Accessions	Master Protein Descriptions	Modifications	m/z [Da] (by Search Engine): Mascot	Charge (by Search Engine): Mascot	RT [min] (by Search Engine): Mascot	Percolator q-Value (by Search Engine): Mascot	Percolator PEP (by Search Engine): Mascot	Ions Score (by Search Engine): Mascot	Abundance: F10: Sample, QC Pool	Abundance: F11: Sample, QC Pool	Abundance: F12: Sample, QC Pool	Abundance: F13: Sample, QC Pool	Abundance: F1: Control, BirA2	Abundance: F4: Control, BirA2	Abundance: F7: Control, BirA2	Abundance: F2: Sample, MCHR1	Abundance: F5: Sample, MCHR1	Abundance: F8: Sample, MCHR1	Abundance: F3: Sample, SSTR3	Abundance: F6: Sample, SSTR3	Abundance: F9: Sample, SSTR3	Quan Usage
	High	B9EKR1	Receptor-type tyrosine-protein phosphatase zeta OS=Mus musculus OX=10090 GN=Ptprz1 PE=1 SV=1		723.39	3	64.3436	0	1.136e-09	39				3.62952e+06	3.05263e+06			3.19832e+06	3.25034e+06	3.25749e+06	2073036	5590447	5193472	Used
High	Q8R191	Synaptogyrin-3 OS=Mus musculus OX=10090 GN=Syngr3 PE=1 SV=1	5	23.52	355481654	358838093	378774007	362584182	241053058	580320754	515271019	164859449	124511600	122042636	476234686	5.08569e+08	489288892
	Confidence	Master Protein Accessions	Master Protein Descriptions	Modifications	m/z [Da] (by Search Engine): Mascot	Charge (by Search Engine): Mascot	RT [min] (by Search Engine): Mascot	Percolator q-Value (by Search Engine): Mascot	Percolator PEP (by Search Engine): Mascot	Ions Score (by Search Engine): Mascot	Abundance: F10: Sample, QC Pool	Abundance: F11: Sample, QC Pool	Abundance: F12: Sample, QC Pool	Abundance: F13: Sample, QC Pool	Abundance: F1: Control, BirA2	Abundance: F4: Control, BirA2	Abundance: F7: Control, BirA2	Abundance: F2: Sample, MCHR1	Abundance: F5: Sample, MCHR1	Abundance: F8: Sample, MCHR1	Abundance: F3: Sample, SSTR3	Abundance: F6: Sample, SSTR3	Abundance: F9: Sample, SSTR3	Quan Usage
	High	Q8R191	Synaptogyrin-3 OS=Mus musculus OX=10090 GN=Syngr3 PE=1 SV=1		604.807	2	57.9711	0	3.364e-09	61	248915344	246345792	267281456	257085008	164374192	410339456	366680064	108131696	83236208	75918600	337577216	356127424	314603264	Used
	High	Q8R191	Synaptogyrin-3 OS=Mus musculus OX=10090 GN=Syngr3 PE=1 SV=1		442.277	2	21.9596	0.0002623	0.004599	44	93245616	96249680	96379072	89741336	64431716	156357744	136259024	44505940	29004760	34047016	118231272	1.33424e+08	154872592	Used
	High	Q8R191	Synaptogyrin-3 OS=Mus musculus OX=10090 GN=Syngr3 PE=1 SV=1		399.195	2	43.1589	0.001559	0.04843	17	13320694	16242621	15113479	15757838	12247150	13623554	12331931	12221813	12270632	12077020	20426198	19018380	19813036	Used
	High	Q8R191	Synaptogyrin-3 OS=Mus musculus OX=10090 GN=Syngr3 PE=1 SV=1		685.837	2	19.6086	0	5.138e-07	64														Not Used
	High	Q8R191	Synaptogyrin-3 OS=Mus musculus OX=10090 GN=Syngr3 PE=1 SV=1		482.763	2	28.4087	0.002259	0.09018	28														Not Used
High	Q925E7	Serine/threonine-protein phosphatase 2A 55 kDa regulatory subunit B delta isoform OS=Mus musculus OX=10090 GN=Ppp2r2d PE=1 SV=1	4	106.295	81762105	7.92359e+07	7.60553e+07	8.13854e+07	93288701	6.44655e+07	7.33236e+07	9.95382e+07	1.06104e+08	81575193	6.93804e+07	55648198	4.91271e+07
	Confidence	Master Protein Accessions	Master Protein Descriptions	Modifications	m/z [Da] (by Search Engine): Mascot	Charge (by Search Engine): Mascot	RT [min] (by Search Engine): Mascot	Percolator q-Value (by Search Engine): Mascot	Percolator PEP (by Search Engine): Mascot	Ions Score (by Search Engine): Mascot	Abundance: F10: Sample, QC Pool	Abundance: F11: Sample, QC Pool	Abundance: F12: Sample, QC Pool	Abundance: F13: Sample, QC Pool	Abundance: F1: Control, BirA2	Abundance: F4: Control, BirA2	Abundance: F7: Control, BirA2	Abundance: F2: Sample, MCHR1	Abundance: F5: Sample, MCHR1	Abundance: F8: Sample, MCHR1	Abundance: F3: Sample, SSTR3	Abundance: F6: Sample, SSTR3	Abundance: F9: Sample, SSTR3	Quan Usage
	High	Q925E7; Q6P1F6	Serine/threonine-protein phosphatase 2A 55 kDa regulatory subunit B delta isoform OS=Mus musculus OX=10090 GN=Ppp2r2d PE=1 SV=1 Serine/threonine-protein phosphatase 2A 55 kDa regulatory subunit B alpha isoform OS=Mus musculus OX=10090 GN=Ppp2r2a PE=1 SV=1		424.224	2	26.0195	0.0003012	0.005493	37	53765376	50816952	51690120	48255092	40457540	68710344	61699304	37596880	32634746	34176892	69306864	64976052	68511976	Not Used
	High	Q925E7; Q6P1F6	Serine/threonine-protein phosphatase 2A 55 kDa regulatory subunit B delta isoform OS=Mus musculus OX=10090 GN=Ppp2r2d PE=1 SV=1 Serine/threonine-protein phosphatase 2A 55 kDa regulatory subunit B alpha isoform OS=Mus musculus OX=10090 GN=Ppp2r2a PE=1 SV=1		705.38	2	67.8374	0	6.082e-11	62	45978844	49549370	48883550	45893368	3.41068e+07	63334240	59045751	3.4126e+07	3.0224e+07	29478785	63474831	56263155	67672998	Not Used
	High	Q925E7	Serine/threonine-protein phosphatase 2A 55 kDa regulatory subunit B delta isoform OS=Mus musculus OX=10090 GN=Ppp2r2d PE=1 SV=1		683.814	2	21.4347	0.000549	0.01098	21	52443652	55845280	54136296	54930328	79694440	35807500	38460440	84285216	92363520	71006184	32054116	21136398	16909058	Used
	High	Q925E7	Serine/threonine-protein phosphatase 2A 55 kDa regulatory subunit B delta isoform OS=Mus musculus OX=10090 GN=Ppp2r2d PE=1 SV=1		599.332	3	72.8863	0	3.481e-15	50	9301160	7909896	8.16425e+06	8723412	6009309	8534852	10307917	6.44788e+06	5.84928e+06	4771422	14034794	11185525	11565630	Used
	High	Q925E7; Q6P1F6	Serine/threonine-protein phosphatase 2A 55 kDa regulatory subunit B delta isoform OS=Mus musculus OX=10090 GN=Ppp2r2d PE=1 SV=1 Serine/threonine-protein phosphatase 2A 55 kDa regulatory subunit B alpha isoform OS=Mus musculus OX=10090 GN=Ppp2r2a PE=1 SV=1		1227.05	2	68.6707	0	2.096e-16	80	50009584	60663637	57552858	56003092	36711392	7.66861e+07	66782058	33662712	30051642	42288737	83394032	67213688	7.84368e+07	Not Used
	High	Q925E7	Serine/threonine-protein phosphatase 2A 55 kDa regulatory subunit B delta isoform OS=Mus musculus OX=10090 GN=Ppp2r2d PE=1 SV=1		661.676	3	63.4614	0	1.227e-12	37	13775973	11175955	10168167	12333054	7584952	13232527	17390202	8805137	7891169	5797587	17523948	14200808	14504760	Used
	High	Q925E7; Q6P1F6	Serine/threonine-protein phosphatase 2A 55 kDa regulatory subunit B delta isoform OS=Mus musculus OX=10090 GN=Ppp2r2d PE=1 SV=1 Serine/threonine-protein phosphatase 2A 55 kDa regulatory subunit B alpha isoform OS=Mus musculus OX=10090 GN=Ppp2r2a PE=1 SV=1		779.904	2	98.2572	0	1.197e-12	77	3.3722e+07	7041411	31267118	2.49697e+07	2.65633e+07	41151995	41550651	26812595	19199540	1.9423e+07	4.5872e+07	40118713	46402236	Not Used
	High	Q925E7	Serine/threonine-protein phosphatase 2A 55 kDa regulatory subunit B delta isoform OS=Mus musculus OX=10090 GN=Ppp2r2d PE=1 SV=1		670.293	2	37.6383	0.001475	0.04385	8	6241320	4.30473e+06	3586573	5.39856e+06		6.89061e+06	7.16505e+06				5.76754e+06	9125467	6.14769e+06	Used
High	Q8BH04	Phosphoenolpyruvate carboxykinase [GTP], mitochondrial OS=Mus musculus OX=10090 GN=Pck2 PE=1 SV=1	3	20.177	8.29291e+06	7.66071e+06	9.49665e+06	4.78598e+06	2.76573e+06	4.22337e+06	7.37295e+06	2.70804e+06	1.73418e+06	6.35507e+06	1.12927e+07	15706598	2.29799e+07
	Confidence	Master Protein Accessions	Master Protein Descriptions	Modifications	m/z [Da] (by Search Engine): Mascot	Charge (by Search Engine): Mascot	RT [min] (by Search Engine): Mascot	Percolator q-Value (by Search Engine): Mascot	Percolator PEP (by Search Engine): Mascot	Ions Score (by Search Engine): Mascot	Abundance: F10: Sample, QC Pool	Abundance: F11: Sample, QC Pool	Abundance: F12: Sample, QC Pool	Abundance: F13: Sample, QC Pool	Abundance: F1: Control, BirA2	Abundance: F4: Control, BirA2	Abundance: F7: Control, BirA2	Abundance: F2: Sample, MCHR1	Abundance: F5: Sample, MCHR1	Abundance: F8: Sample, MCHR1	Abundance: F3: Sample, SSTR3	Abundance: F6: Sample, SSTR3	Abundance: F9: Sample, SSTR3	Quan Usage
	High	Q8BH04	Phosphoenolpyruvate carboxykinase [GTP], mitochondrial OS=Mus musculus OX=10090 GN=Pck2 PE=1 SV=1		822.455	2	82.249	0	6.649e-07	43	5.10877e+06	4.26147e+06	6021578	4.78598e+06	1.43423e+06	1.84148e+06	4495920	2.70804e+06	1.73418e+06	3948924	8620336	9934156	15735383	Used
	High	Q8BH04	Phosphoenolpyruvate carboxykinase [GTP], mitochondrial OS=Mus musculus OX=10090 GN=Pck2 PE=1 SV=1		722.374	3	92.1658	0	4.532e-07	53	1.17046e+06	2.19563e+06	1.16446e+06							978592		1.85284e+06	1.98843e+06	Used
	High	Q8BH04	Phosphoenolpyruvate carboxykinase [GTP], mitochondrial OS=Mus musculus OX=10090 GN=Pck2 PE=1 SV=1		725.876	2	84.1536	0	2.209e-08	40	2013680	1.20361e+06	2.31061e+06		1.3315e+06	2381886	2.87703e+06			1.42756e+06	2.67241e+06	3.9196e+06	5.25605e+06	Used
High	O09106	Histone deacetylase 1 OS=Mus musculus OX=10090 GN=Hdac1 PE=1 SV=1	1	12.027								2.64524e+06	3.37793e+06			2.9887e+06
	Confidence	Master Protein Accessions	Master Protein Descriptions	Modifications	m/z [Da] (by Search Engine): Mascot	Charge (by Search Engine): Mascot	RT [min] (by Search Engine): Mascot	Percolator q-Value (by Search Engine): Mascot	Percolator PEP (by Search Engine): Mascot	Ions Score (by Search Engine): Mascot	Abundance: F10: Sample, QC Pool	Abundance: F11: Sample, QC Pool	Abundance: F12: Sample, QC Pool	Abundance: F13: Sample, QC Pool	Abundance: F1: Control, BirA2	Abundance: F4: Control, BirA2	Abundance: F7: Control, BirA2	Abundance: F2: Sample, MCHR1	Abundance: F5: Sample, MCHR1	Abundance: F8: Sample, MCHR1	Abundance: F3: Sample, SSTR3	Abundance: F6: Sample, SSTR3	Abundance: F9: Sample, SSTR3	Quan Usage
	High	O09106; P70288	Histone deacetylase 1 OS=Mus musculus OX=10090 GN=Hdac1 PE=1 SV=1 Histone deacetylase 2 OS=Mus musculus OX=10090 GN=Hdac2 PE=1 SV=1		713.836	2	26.579	2.867e-05	0.0006493	31														Not Used
	High	O09106	Histone deacetylase 1 OS=Mus musculus OX=10090 GN=Hdac1 PE=1 SV=1	2xDeamidated [N10; N14]	745.68	3	44.3905	0.0005866	0.01191	4								2.64524e+06	3.37793e+06			2.9887e+06		Used
	High	O09106; P70288	Histone deacetylase 1 OS=Mus musculus OX=10090 GN=Hdac1 PE=1 SV=1 Histone deacetylase 2 OS=Mus musculus OX=10090 GN=Hdac2 PE=1 SV=1		536.617	3	61.1517	0	4.863e-06	31	9888260	5200468	5385173	4628522	2.52257e+06	25995110						4.48925e+06	10970766	Not Used
High	Q9WTX5	S-phase kinase-associated protein 1 OS=Mus musculus OX=10090 GN=Skp1 PE=1 SV=3	3	13.393	9.20174e+06	15217709	1.48532e+07	8.74239e+06	6599489	1.28803e+07	1.40136e+07	6.52113e+06	4.68967e+06	5.96853e+06	1.98861e+07	8.54865e+06	1.07493e+07
	Confidence	Master Protein Accessions	Master Protein Descriptions	Modifications	m/z [Da] (by Search Engine): Mascot	Charge (by Search Engine): Mascot	RT [min] (by Search Engine): Mascot	Percolator q-Value (by Search Engine): Mascot	Percolator PEP (by Search Engine): Mascot	Ions Score (by Search Engine): Mascot	Abundance: F10: Sample, QC Pool	Abundance: F11: Sample, QC Pool	Abundance: F12: Sample, QC Pool	Abundance: F13: Sample, QC Pool	Abundance: F1: Control, BirA2	Abundance: F4: Control, BirA2	Abundance: F7: Control, BirA2	Abundance: F2: Sample, MCHR1	Abundance: F5: Sample, MCHR1	Abundance: F8: Sample, MCHR1	Abundance: F3: Sample, SSTR3	Abundance: F6: Sample, SSTR3	Abundance: F9: Sample, SSTR3	Quan Usage
	High	Q9WTX5	S-phase kinase-associated protein 1 OS=Mus musculus OX=10090 GN=Skp1 PE=1 SV=3		388.72	2	28.4931	0.0005123	0.009931	37	6418935	7.1066e+06	4701379	5.56982e+06	4414791	9539310	12091654	6.52113e+06	2.87911e+06	4.73613e+06	9547934	6.76528e+06	6.53618e+06	Used
	High	Q9WTX5	S-phase kinase-associated protein 1 OS=Mus musculus OX=10090 GN=Skp1 PE=1 SV=3		1042.51	3	84.196	0.0002632	0.004617	11	2.78281e+06	5.35999e+06	7820567							1.2324e+06	6945363		4213089	Used
	High	Q9WTX5	S-phase kinase-associated protein 1 OS=Mus musculus OX=10090 GN=Skp1 PE=1 SV=3		999.806	3	91.346	0	1.218e-08	17		2751117	2.33122e+06	3172570	2184698	3.34097e+06	1.92198e+06		1.81055e+06		3.3928e+06	1.78336e+06		Used
High	Q9Z1P6	NADH dehydrogenase [ubiquinone] 1 alpha subcomplex subunit 7 OS=Mus musculus OX=10090 GN=Ndufa7 PE=1 SV=3	2	13.403	2.47662e+08	237341709	255609445	240239252	23427010	5.63938e+07	49486475	82708606	40740594	56602259	597258442	6.3715e+08	567785910
	Confidence	Master Protein Accessions	Master Protein Descriptions	Modifications	m/z [Da] (by Search Engine): Mascot	Charge (by Search Engine): Mascot	RT [min] (by Search Engine): Mascot	Percolator q-Value (by Search Engine): Mascot	Percolator PEP (by Search Engine): Mascot	Ions Score (by Search Engine): Mascot	Abundance: F10: Sample, QC Pool	Abundance: F11: Sample, QC Pool	Abundance: F12: Sample, QC Pool	Abundance: F13: Sample, QC Pool	Abundance: F1: Control, BirA2	Abundance: F4: Control, BirA2	Abundance: F7: Control, BirA2	Abundance: F2: Sample, MCHR1	Abundance: F5: Sample, MCHR1	Abundance: F8: Sample, MCHR1	Abundance: F3: Sample, SSTR3	Abundance: F6: Sample, SSTR3	Abundance: F9: Sample, SSTR3	Quan Usage
	High	Q9Z1P6	NADH dehydrogenase [ubiquinone] 1 alpha subcomplex subunit 7 OS=Mus musculus OX=10090 GN=Ndufa7 PE=1 SV=3		609.298	2	30.9048	0	3.581e-05	41	12429520	12542617	13479909	13118107	10650197	20014996	16745072	10019603	11232272	7.76851e+06	17537280	12351242	14583072	Used
	High	Q9Z1P6	NADH dehydrogenase [ubiquinone] 1 alpha subcomplex subunit 7 OS=Mus musculus OX=10090 GN=Ndufa7 PE=1 SV=3		583.771	2	18.719	0	1.999e-09	67	2.35233e+08	224799092	242129536	227121145	12776813	3.63788e+07	32741403	72689003	29508322	4.88337e+07	579721162	6.24799e+08	553202838	Used
High	Q9WVJ2	26S proteasome non-ATPase regulatory subunit 13 OS=Mus musculus OX=10090 GN=Psmd13 PE=1 SV=1	5	15.341	1.46167e+07	1.60696e+07	1.55329e+07	9.13538e+06	1.38382e+07	23987794	21820082		2.30784e+06		22699448	21860161	14234157
	Confidence	Master Protein Accessions	Master Protein Descriptions	Modifications	m/z [Da] (by Search Engine): Mascot	Charge (by Search Engine): Mascot	RT [min] (by Search Engine): Mascot	Percolator q-Value (by Search Engine): Mascot	Percolator PEP (by Search Engine): Mascot	Ions Score (by Search Engine): Mascot	Abundance: F10: Sample, QC Pool	Abundance: F11: Sample, QC Pool	Abundance: F12: Sample, QC Pool	Abundance: F13: Sample, QC Pool	Abundance: F1: Control, BirA2	Abundance: F4: Control, BirA2	Abundance: F7: Control, BirA2	Abundance: F2: Sample, MCHR1	Abundance: F5: Sample, MCHR1	Abundance: F8: Sample, MCHR1	Abundance: F3: Sample, SSTR3	Abundance: F6: Sample, SSTR3	Abundance: F9: Sample, SSTR3	Quan Usage
	High	Q9WVJ2	26S proteasome non-ATPase regulatory subunit 13 OS=Mus musculus OX=10090 GN=Psmd13 PE=1 SV=1		804.378	2	30.9718	0	1.693e-06	23														Not Used
	High	Q9WVJ2	26S proteasome non-ATPase regulatory subunit 13 OS=Mus musculus OX=10090 GN=Psmd13 PE=1 SV=1		478.792	2	46.1343	0.0002012	0.003499	20	4963165	5.82915e+06	6245771	5.87186e+06	5.95142e+06	9058429	10012209				8767095	10420949		Used
	High	Q9WVJ2	26S proteasome non-ATPase regulatory subunit 13 OS=Mus musculus OX=10090 GN=Psmd13 PE=1 SV=1		407.761	2	44.6232	0.0007378	0.01559	33	6.04059e+06	7.65849e+06	6.02967e+06		4618378	10273758	9887168		2.30784e+06		13932353	11439212	14234157	Used
	High	Q9WVJ2	26S proteasome non-ATPase regulatory subunit 13 OS=Mus musculus OX=10090 GN=Psmd13 PE=1 SV=1		567.685	3	98.997	0.0008019	0.01714	1														Not Used
	High	Q9WVJ2	26S proteasome non-ATPase regulatory subunit 13 OS=Mus musculus OX=10090 GN=Psmd13 PE=1 SV=1		823.734	3	89.088	1.078e-05	0.0002881	9	3.61299e+06	2.58195e+06	3.25745e+06	3.26352e+06	3.26842e+06	4655607	1920705							Used
High	Q6PIP5	NudC domain-containing protein 1 OS=Mus musculus OX=10090 GN=Nudcd1 PE=1 SV=2	2	25.123	2.24141e+06	2.69487e+06	3090151	1.23015e+06	3.68871e+06	1.3555e+07	12906526		736494		1.1108e+06	1.0723e+06	1.59731e+06
	Confidence	Master Protein Accessions	Master Protein Descriptions	Modifications	m/z [Da] (by Search Engine): Mascot	Charge (by Search Engine): Mascot	RT [min] (by Search Engine): Mascot	Percolator q-Value (by Search Engine): Mascot	Percolator PEP (by Search Engine): Mascot	Ions Score (by Search Engine): Mascot	Abundance: F10: Sample, QC Pool	Abundance: F11: Sample, QC Pool	Abundance: F12: Sample, QC Pool	Abundance: F13: Sample, QC Pool	Abundance: F1: Control, BirA2	Abundance: F4: Control, BirA2	Abundance: F7: Control, BirA2	Abundance: F2: Sample, MCHR1	Abundance: F5: Sample, MCHR1	Abundance: F8: Sample, MCHR1	Abundance: F3: Sample, SSTR3	Abundance: F6: Sample, SSTR3	Abundance: F9: Sample, SSTR3	Quan Usage
	High	Q6PIP5	NudC domain-containing protein 1 OS=Mus musculus OX=10090 GN=Nudcd1 PE=1 SV=2		740.33	3	36.9216	0	2.038e-12	59			1.82058e+06		2.11619e+06	8.04306e+06	6.15128e+06							Used
	High	Q6PIP5	NudC domain-containing protein 1 OS=Mus musculus OX=10090 GN=Nudcd1 PE=1 SV=2		591.663	3	87.9374	0	3.7e-14	67	2.24141e+06	2.69487e+06	1.26957e+06	1.23015e+06	1.57252e+06	5511988	6.75525e+06		736494		1.1108e+06	1.0723e+06	1.59731e+06	Used
High	O54951	Semaphorin-6B OS=Mus musculus OX=10090 GN=Sema6b PE=1 SV=1	1	22.471	6.98129e+06	8.32937e+06	6.27707e+06	4981622				4.77346e+06	1.6938e+06		6159867	7.16784e+06	1.88995e+07
	Confidence	Master Protein Accessions	Master Protein Descriptions	Modifications	m/z [Da] (by Search Engine): Mascot	Charge (by Search Engine): Mascot	RT [min] (by Search Engine): Mascot	Percolator q-Value (by Search Engine): Mascot	Percolator PEP (by Search Engine): Mascot	Ions Score (by Search Engine): Mascot	Abundance: F10: Sample, QC Pool	Abundance: F11: Sample, QC Pool	Abundance: F12: Sample, QC Pool	Abundance: F13: Sample, QC Pool	Abundance: F1: Control, BirA2	Abundance: F4: Control, BirA2	Abundance: F7: Control, BirA2	Abundance: F2: Sample, MCHR1	Abundance: F5: Sample, MCHR1	Abundance: F8: Sample, MCHR1	Abundance: F3: Sample, SSTR3	Abundance: F6: Sample, SSTR3	Abundance: F9: Sample, SSTR3	Quan Usage
	High	O54951	Semaphorin-6B OS=Mus musculus OX=10090 GN=Sema6b PE=1 SV=1		561.292	4	67.6452	0	1.851e-10	41	6.98129e+06	8.32937e+06	6.27707e+06	4981622				4.77346e+06	1.6938e+06		6159867	7.16784e+06	1.88995e+07	Used
High	Q61644	Protein kinase C and casein kinase substrate in neurons protein 1 OS=Mus musculus OX=10090 GN=Pacsin1 PE=1 SV=1	19	240.746	4.81925e+08	471972247	472586791	435995547	7.89154e+07	2.33587e+08	4.1495e+08	1.38059e+08	4.21083e+07	1.29348e+08	9.03469e+08	8.74982e+08	1.60151e+09
	Confidence	Master Protein Accessions	Master Protein Descriptions	Modifications	m/z [Da] (by Search Engine): Mascot	Charge (by Search Engine): Mascot	RT [min] (by Search Engine): Mascot	Percolator q-Value (by Search Engine): Mascot	Percolator PEP (by Search Engine): Mascot	Ions Score (by Search Engine): Mascot	Abundance: F10: Sample, QC Pool	Abundance: F11: Sample, QC Pool	Abundance: F12: Sample, QC Pool	Abundance: F13: Sample, QC Pool	Abundance: F1: Control, BirA2	Abundance: F4: Control, BirA2	Abundance: F7: Control, BirA2	Abundance: F2: Sample, MCHR1	Abundance: F5: Sample, MCHR1	Abundance: F8: Sample, MCHR1	Abundance: F3: Sample, SSTR3	Abundance: F6: Sample, SSTR3	Abundance: F9: Sample, SSTR3	Quan Usage
	High	Q61644	Protein kinase C and casein kinase substrate in neurons protein 1 OS=Mus musculus OX=10090 GN=Pacsin1 PE=1 SV=1		647.824	2	50.2234	0	1.288e-08	66	51564044	41573640	52279504	43976836	9895561	27777784	37756232	8927503	4542204	15545794	95887712	96688272	172045520	Used
	High	Q61644	Protein kinase C and casein kinase substrate in neurons protein 1 OS=Mus musculus OX=10090 GN=Pacsin1 PE=1 SV=1		1111.04	2	32.9699	0	2.096e-16	123	36804718	3.3997e+07	34828865	33540416	6.17308e+06	21289542	4.04914e+07	8.8149e+06	2.65198e+06	8560233	3.82465e+07	5.34651e+07	82426610	Used
	High	Q61644	Protein kinase C and casein kinase substrate in neurons protein 1 OS=Mus musculus OX=10090 GN=Pacsin1 PE=1 SV=1		390.707	2	34.2202	0.001076	0.02669	24	25470124	19747048	18485608	19836389	1.41019e+06	14631362	20069962	3.15584e+06	775863		40132472	39907892	72119056	Used
	High	Q61644	Protein kinase C and casein kinase substrate in neurons protein 1 OS=Mus musculus OX=10090 GN=Pacsin1 PE=1 SV=1		587.801	2	41.7517	0	2.354e-06	52	55141756	52722884	51070928	49330756	12644985	26244920	45927604	16541163	5.89436e+06	14993230	86695816	83329168	163364768	Used
	High	Q61644	Protein kinase C and casein kinase substrate in neurons protein 1 OS=Mus musculus OX=10090 GN=Pacsin1 PE=1 SV=1		1018.53	2	79.1829	0	1.889e-10	42	25501658	25523708	25337554	21648362	2.90911e+06	10961523	21421806	7.4591e+06	1.57102e+06		49154620	43866296	85268168	Used
	High	Q61644	Protein kinase C and casein kinase substrate in neurons protein 1 OS=Mus musculus OX=10090 GN=Pacsin1 PE=1 SV=1		487.73	2	18.2169	8.423e-06	0.0002804	65	46740752	47386004	46146392	46543224	10500774	25917564	40209956	16794136	5.5314e+06	17173800	72400768	70197832	139699904	Used
	High	Q61644	Protein kinase C and casein kinase substrate in neurons protein 1 OS=Mus musculus OX=10090 GN=Pacsin1 PE=1 SV=1		754.03	3	56.0443	0	2.096e-16	51	60455932	79738618	6.49325e+07	56975800	10788920	15340875	58859108	7.22465e+06		14121118	111628028	112668076	205089556	Used
	High	Q61644	Protein kinase C and casein kinase substrate in neurons protein 1 OS=Mus musculus OX=10090 GN=Pacsin1 PE=1 SV=1		503.751	2	25.4099	6.546e-05	0.001137	29	50178208	48648320	50611284	49012052	10391416	31431102	45558300	21710824	8.13998e+06	17703298	92790672	104469760	145230112	Used
	High	Q61644	Protein kinase C and casein kinase substrate in neurons protein 1 OS=Mus musculus OX=10090 GN=Pacsin1 PE=1 SV=1		1019.13	3	80.4186	0	9.09e-14	24	33196184	29757070	32926712	29511702	2.46107e+06	18126826	27228548	9009411	2263041	10518101	61231320	56613308	99008496	Used
	High	Q61644	Protein kinase C and casein kinase substrate in neurons protein 1 OS=Mus musculus OX=10090 GN=Pacsin1 PE=1 SV=1		917.44	2	43.0248	0	2.096e-16	99	51660092	57355648	58091280	4.43949e+07	6.08747e+06	31082086	37092504	18623168	7468779	18919774	100259830	9.10714e+07	181367107	Used
	High	Q61644	Protein kinase C and casein kinase substrate in neurons protein 1 OS=Mus musculus OX=10090 GN=Pacsin1 PE=1 SV=1	1xDeamidated [Q8]	961.42	2	57.7745	0	4.187e-07	24														Not Used
	High	Q61644	Protein kinase C and casein kinase substrate in neurons protein 1 OS=Mus musculus OX=10090 GN=Pacsin1 PE=1 SV=1		960.929	2	57.298	0	3.474e-15	91	18768850	8669426	6516073	10640709		2.80899e+06	9029442			3.02944e+06	25796394	21230868	29357528	Used
	High	Q61644	Protein kinase C and casein kinase substrate in neurons protein 1 OS=Mus musculus OX=10090 GN=Pacsin1 PE=1 SV=1	1xCarbamidomethyl [C16]	975.096	3	72.3675	0	1.13e-12	28														Not Used
	High	Q61644	Protein kinase C and casein kinase substrate in neurons protein 1 OS=Mus musculus OX=10090 GN=Pacsin1 PE=1 SV=1		534.788	2	18.097	0	2.001e-05	34	1.97248e+06		1351258	2.85403e+06			3.0236e+06				1.20695e+06	4.07557e+06	7.12707e+06	Used
	High	Q61644	Protein kinase C and casein kinase substrate in neurons protein 1 OS=Mus musculus OX=10090 GN=Pacsin1 PE=1 SV=1	1xDeamidated [Q19]	769.116	4	37.505	0	7.992e-12	47														Not Used
	High	Q61644	Protein kinase C and casein kinase substrate in neurons protein 1 OS=Mus musculus OX=10090 GN=Pacsin1 PE=1 SV=1		768.869	4	37.5367	0	1.656e-10	49		2.62696e+06	6004965	2.72599e+06				4.3076e+06	1.37957e+06		8.79325e+06		2.24651e+07	Used
	High	Q61644	Protein kinase C and casein kinase substrate in neurons protein 1 OS=Mus musculus OX=10090 GN=Pacsin1 PE=1 SV=1		911.965	2	86.4159	0.0001997	0.003306	25														Not Used
	High	Q61644	Protein kinase C and casein kinase substrate in neurons protein 1 OS=Mus musculus OX=10090 GN=Pacsin1 PE=1 SV=1		569.799	2	28.1268	7.056e-05	0.001205	26		3715773					2506194				11541053	6181510	16214579	Used
	High	Q61644	Protein kinase C and casein kinase substrate in neurons protein 1 OS=Mus musculus OX=10090 GN=Pacsin1 PE=1 SV=1		493.305	2	39.778	1.89e-05	0.0003998	56								15490800	1.89011e+06	8783657	62922080	53852132	101396904	Used
	High	Q61644	Protein kinase C and casein kinase substrate in neurons protein 1 OS=Mus musculus OX=10090 GN=Pacsin1 PE=1 SV=1		415.255	2	49.5926	8.203e-05	0.001378	40	8487855	6.69274e+06	8429184	8644767			8552944				15472564	14446521	27406546	Used
	High	Q61644	Protein kinase C and casein kinase substrate in neurons protein 1 OS=Mus musculus OX=10090 GN=Pacsin1 PE=1 SV=1		701.384	2	45.2095	0	1.831e-07	64	15981876	1.38174e+07	1.55747e+07	1.63596e+07	5652843	7.97415e+06	17222911				29308956	22918134	51924312	Used
High	Q9ESX5	H/ACA ribonucleoprotein complex subunit 4 OS=Mus musculus OX=10090 GN=Dkc1 PE=1 SV=4	1	4.717	945309					4011997	3821886
	Confidence	Master Protein Accessions	Master Protein Descriptions	Modifications	m/z [Da] (by Search Engine): Mascot	Charge (by Search Engine): Mascot	RT [min] (by Search Engine): Mascot	Percolator q-Value (by Search Engine): Mascot	Percolator PEP (by Search Engine): Mascot	Ions Score (by Search Engine): Mascot	Abundance: F10: Sample, QC Pool	Abundance: F11: Sample, QC Pool	Abundance: F12: Sample, QC Pool	Abundance: F13: Sample, QC Pool	Abundance: F1: Control, BirA2	Abundance: F4: Control, BirA2	Abundance: F7: Control, BirA2	Abundance: F2: Sample, MCHR1	Abundance: F5: Sample, MCHR1	Abundance: F8: Sample, MCHR1	Abundance: F3: Sample, SSTR3	Abundance: F6: Sample, SSTR3	Abundance: F9: Sample, SSTR3	Quan Usage
	High	Q9ESX5	H/ACA ribonucleoprotein complex subunit 4 OS=Mus musculus OX=10090 GN=Dkc1 PE=1 SV=4		703.751	3	86.7572	0	1.92e-05	17	945309					4011997	3821886							Used
High	Q9D0K2	Succinyl-CoA:3-ketoacid coenzyme A transferase 1, mitochondrial OS=Mus musculus OX=10090 GN=Oxct1 PE=1 SV=1	7	83.05	2.23072e+08	2.41725e+08	232700525	223154334	3.4524e+08	1.4535e+08	152074720	3.6789e+08	5.33056e+08	283132878	1.15641e+08	8.12318e+07	86568137
	Confidence	Master Protein Accessions	Master Protein Descriptions	Modifications	m/z [Da] (by Search Engine): Mascot	Charge (by Search Engine): Mascot	RT [min] (by Search Engine): Mascot	Percolator q-Value (by Search Engine): Mascot	Percolator PEP (by Search Engine): Mascot	Ions Score (by Search Engine): Mascot	Abundance: F10: Sample, QC Pool	Abundance: F11: Sample, QC Pool	Abundance: F12: Sample, QC Pool	Abundance: F13: Sample, QC Pool	Abundance: F1: Control, BirA2	Abundance: F4: Control, BirA2	Abundance: F7: Control, BirA2	Abundance: F2: Sample, MCHR1	Abundance: F5: Sample, MCHR1	Abundance: F8: Sample, MCHR1	Abundance: F3: Sample, SSTR3	Abundance: F6: Sample, SSTR3	Abundance: F9: Sample, SSTR3	Quan Usage
	High	Q9D0K2	Succinyl-CoA:3-ketoacid coenzyme A transferase 1, mitochondrial OS=Mus musculus OX=10090 GN=Oxct1 PE=1 SV=1		946.157	3	95.2402	0	5.293e-16	46	186450880	199352080	208929136	202544880	319264032	114083672	125627040	347876224	515981856	257195488	68709936	49846916	49446232	Used
	High	Q9D0K2	Succinyl-CoA:3-ketoacid coenzyme A transferase 1, mitochondrial OS=Mus musculus OX=10090 GN=Oxct1 PE=1 SV=1		793.407	3	92.0775	0	9.409e-14	56	5677099	6.04441e+06	6131914	3160051	4596447	1.93132e+06	4.81875e+06	6346481	4.77792e+06	4577310	9049988	5926823	9920550	Used
	High	Q9D0K2	Succinyl-CoA:3-ketoacid coenzyme A transferase 1, mitochondrial OS=Mus musculus OX=10090 GN=Oxct1 PE=1 SV=1		550.806	2	20.5762	8.423e-06	0.0001518	35	13210137	13752203	14028318	12482970	10931982	15802415	10877371	10825154	7748713	11070603	15681713	17285780	19574268	Used
	High	Q9D0K2	Succinyl-CoA:3-ketoacid coenzyme A transferase 1, mitochondrial OS=Mus musculus OX=10090 GN=Oxct1 PE=1 SV=1		797.725	3	94.8489	0	1.721e-11	59	1634565	3523318	1.97178e+06	2226204	3.44686e+06	4.06591e+06	3.16069e+06	2.84255e+06		2.70213e+06		5232648	4942854	Used
	High	Q9D0K2	Succinyl-CoA:3-ketoacid coenzyme A transferase 1, mitochondrial OS=Mus musculus OX=10090 GN=Oxct1 PE=1 SV=1		1293.15	2	71.4879	0	1.291e-09	69	13941874	19053182			7.00105e+06	7367622	7590870		4547364	7.58735e+06	20385838			Used
	High	Q9D0K2	Succinyl-CoA:3-ketoacid coenzyme A transferase 1, mitochondrial OS=Mus musculus OX=10090 GN=Oxct1 PE=1 SV=1		997.502	3	67.3816	0.0005332	0.01062	6														Not Used
	High	Q9D0K2	Succinyl-CoA:3-ketoacid coenzyme A transferase 1, mitochondrial OS=Mus musculus OX=10090 GN=Oxct1 PE=1 SV=1	1xDeamidated [Q20]	1293.65	2	71.5205	0.0002226	0.003879	28														Not Used
	High	Q9D0K2	Succinyl-CoA:3-ketoacid coenzyme A transferase 1, mitochondrial OS=Mus musculus OX=10090 GN=Oxct1 PE=1 SV=1		720.386	3	96.7003	0	4.071e-08	63	2.15708e+06		1.63938e+06	2740229		2.09911e+06					1.81305e+06	2.93964e+06	2684233	Used
High	Q8R0F6	Integrin-linked kinase-associated serine/threonine phosphatase 2C OS=Mus musculus OX=10090 GN=Ilkap PE=1 SV=1	2	8.643	2.74293e+06	667335	952494	1.0307e+06	524906	3.24529e+06	1.27872e+06	511665		1.70608e+06	3.7152e+06	5.21589e+06	6.46707e+06
	Confidence	Master Protein Accessions	Master Protein Descriptions	Modifications	m/z [Da] (by Search Engine): Mascot	Charge (by Search Engine): Mascot	RT [min] (by Search Engine): Mascot	Percolator q-Value (by Search Engine): Mascot	Percolator PEP (by Search Engine): Mascot	Ions Score (by Search Engine): Mascot	Abundance: F10: Sample, QC Pool	Abundance: F11: Sample, QC Pool	Abundance: F12: Sample, QC Pool	Abundance: F13: Sample, QC Pool	Abundance: F1: Control, BirA2	Abundance: F4: Control, BirA2	Abundance: F7: Control, BirA2	Abundance: F2: Sample, MCHR1	Abundance: F5: Sample, MCHR1	Abundance: F8: Sample, MCHR1	Abundance: F3: Sample, SSTR3	Abundance: F6: Sample, SSTR3	Abundance: F9: Sample, SSTR3	Quan Usage
	High	Q8R0F6	Integrin-linked kinase-associated serine/threonine phosphatase 2C OS=Mus musculus OX=10090 GN=Ilkap PE=1 SV=1		651.79	2	16.7614	0.0002106	0.003756	16	1126714	667335	952494	1.0307e+06	524906	1.63644e+06	1.27872e+06	511665		506808	722395	1.30361e+06	1.9364e+06	Used
	High	Q8R0F6	Integrin-linked kinase-associated serine/threonine phosphatase 2C OS=Mus musculus OX=10090 GN=Ilkap PE=1 SV=1		508.925	3	63.0595	0	6.052e-07	26	1.61621e+06					1.60885e+06				1.19928e+06	2.99281e+06	3.91229e+06	4530667	Used
High	Q9D6K5	Synaptojanin-2-binding protein OS=Mus musculus OX=10090 GN=Synj2bp PE=1 SV=1	1	8.072	3769400	3.38831e+06	1.91114e+06			1.66392e+06	2.80577e+06	2925722	1.55439e+06		3.91822e+06	3209436	4.01606e+06
	Confidence	Master Protein Accessions	Master Protein Descriptions	Modifications	m/z [Da] (by Search Engine): Mascot	Charge (by Search Engine): Mascot	RT [min] (by Search Engine): Mascot	Percolator q-Value (by Search Engine): Mascot	Percolator PEP (by Search Engine): Mascot	Ions Score (by Search Engine): Mascot	Abundance: F10: Sample, QC Pool	Abundance: F11: Sample, QC Pool	Abundance: F12: Sample, QC Pool	Abundance: F13: Sample, QC Pool	Abundance: F1: Control, BirA2	Abundance: F4: Control, BirA2	Abundance: F7: Control, BirA2	Abundance: F2: Sample, MCHR1	Abundance: F5: Sample, MCHR1	Abundance: F8: Sample, MCHR1	Abundance: F3: Sample, SSTR3	Abundance: F6: Sample, SSTR3	Abundance: F9: Sample, SSTR3	Quan Usage
	High	Q9D6K5	Synaptojanin-2-binding protein OS=Mus musculus OX=10090 GN=Synj2bp PE=1 SV=1		480.925	3	60.1303	0	8.474e-09	48	3769400	3.38831e+06	1.91114e+06			1.66392e+06	2.80577e+06	2925722	1.55439e+06		3.91822e+06	3209436	4.01606e+06	Used
High	Q80X50	Ubiquitin-associated protein 2-like OS=Mus musculus OX=10090 GN=Ubap2l PE=1 SV=1	28	536.084	9.59957e+08	9.08518e+08	9.35127e+08	9.13225e+08	8.57211e+08	3.92193e+09	2.84752e+09	4.28864e+07	3.8438e+07	3.66109e+07	1.58493e+08	1.68447e+08	1.62588e+08
	Confidence	Master Protein Accessions	Master Protein Descriptions	Modifications	m/z [Da] (by Search Engine): Mascot	Charge (by Search Engine): Mascot	RT [min] (by Search Engine): Mascot	Percolator q-Value (by Search Engine): Mascot	Percolator PEP (by Search Engine): Mascot	Ions Score (by Search Engine): Mascot	Abundance: F10: Sample, QC Pool	Abundance: F11: Sample, QC Pool	Abundance: F12: Sample, QC Pool	Abundance: F13: Sample, QC Pool	Abundance: F1: Control, BirA2	Abundance: F4: Control, BirA2	Abundance: F7: Control, BirA2	Abundance: F2: Sample, MCHR1	Abundance: F5: Sample, MCHR1	Abundance: F8: Sample, MCHR1	Abundance: F3: Sample, SSTR3	Abundance: F6: Sample, SSTR3	Abundance: F9: Sample, SSTR3	Quan Usage
	High	Q80X50	Ubiquitin-associated protein 2-like OS=Mus musculus OX=10090 GN=Ubap2l PE=1 SV=1		918.921	2	18.7891	0	4.78e-11	55	41260226	39333789	37407910	39520093	34753507	178715612	118435988	1178819	2.04287e+06	923716	4.87572e+06	7.71603e+06	7.05084e+06	Used
	High	Q80X50	Ubiquitin-associated protein 2-like OS=Mus musculus OX=10090 GN=Ubap2l PE=1 SV=1		1236.66	2	70.7721	0	2.096e-16	116	88219388	89404506	81987246	83679581	75733648	340034744	251077684	2731928		3250616	10353086	13393364	15197323	Used
	High	Q80X50	Ubiquitin-associated protein 2-like OS=Mus musculus OX=10090 GN=Ubap2l PE=1 SV=1		433.237	3	18.6975	0	2.783e-11	84	108583708	106679724	99596756	1.03086e+08	99157512	448627424	310021776	4.54745e+06	764486	5.65736e+06	23377441	27299862	28553975	Used
	High	Q80X50	Ubiquitin-associated protein 2-like OS=Mus musculus OX=10090 GN=Ubap2l PE=1 SV=1		695.834	2	28.3232	0	2.622e-12	75	125211596	107840956	105898228	114258560	106756672	391072912	293030944	19399764	34099636	22011256	15511554	21133148	1.5492e+07	Used
	High	Q80X50	Ubiquitin-associated protein 2-like OS=Mus musculus OX=10090 GN=Ubap2l PE=1 SV=1		1045.5	2	40.4027	0	2.096e-16	78	14219267	1.67879e+07	1.61598e+07	1.47775e+07	12223282	5.50193e+07	3.61458e+07	4.09522e+06	1.531e+06	3373027	1.79887e+07	16659406	17416102	Used
	High	Q80X50	Ubiquitin-associated protein 2-like OS=Mus musculus OX=10090 GN=Ubap2l PE=1 SV=1		772.409	2	18.5071	4.998e-06	0.0001216	43	2.5026e+06	3.07794e+06	2769208	1.63412e+06	1.27733e+06	12186957	7553861							Used
	High	Q80X50	Ubiquitin-associated protein 2-like OS=Mus musculus OX=10090 GN=Ubap2l PE=1 SV=1		1266.57	2	23.8774	0	3.85e-10	75					1.39273e+06	2.00187e+07	1.76699e+07							Used
	High	Q80X50	Ubiquitin-associated protein 2-like OS=Mus musculus OX=10090 GN=Ubap2l PE=1 SV=1		1050.16	3	68.0929	0	2.096e-16	67	17310738	16884902	17727200	17142516	13725011	62029072	54413576							Used
	High	Q80X50	Ubiquitin-associated protein 2-like OS=Mus musculus OX=10090 GN=Ubap2l PE=1 SV=1	1xDeamidated [Q16]	1050.5	3	68.2818	0	1.773e-05	22						7.25004e+06					2.02942e+06	3.73385e+06	2.52902e+06	Used
	High	Q80X50	Ubiquitin-associated protein 2-like OS=Mus musculus OX=10090 GN=Ubap2l PE=1 SV=1		1046.51	4	69.9622	0	9.002e-16	101	6.17323e+06		36465784	24788268	31190768	34496888	138167076						1.73336e+06	Used
	High	Q80X50	Ubiquitin-associated protein 2-like OS=Mus musculus OX=10090 GN=Ubap2l PE=1 SV=1	1xDeamidated [Q]	1395.33	3	69.8007	0	2.096e-16	106	3.11648e+07	2.73982e+07	5605718	10347860	3.7921e+06	98062664								Used
	High	Q80X50	Ubiquitin-associated protein 2-like OS=Mus musculus OX=10090 GN=Ubap2l PE=1 SV=1		1120.98	2	57.8078	0	2.096e-16	112	31964474	32370826	31248330	31595128	27143948	146252720	108056624							Used
	High	Q80X50	Ubiquitin-associated protein 2-like OS=Mus musculus OX=10090 GN=Ubap2l PE=1 SV=1		762.862	2	41.8979	0	1.655e-14	84	47472280	45127580	47218744	39313312	38900204	192782256	128666888				3.41393e+06	5.53033e+06	3.73468e+06	Used
	High	Q80X50	Ubiquitin-associated protein 2-like OS=Mus musculus OX=10090 GN=Ubap2l PE=1 SV=1		1105.55	2	68.314	0	2.096e-16	130	6.3203e+07	61987197	5.98412e+07	61219892	5.16756e+07	235033918	172233776				14377708	8926450	11955232	Used
	High	Q80X50	Ubiquitin-associated protein 2-like OS=Mus musculus OX=10090 GN=Ubap2l PE=1 SV=1		780.067	3	60.6136	0	7.214e-14	46	1.34371e+07	9149721	10882638	5.348e+06	19085520	118193068	66360936							Used
	High	Q80X50	Ubiquitin-associated protein 2-like OS=Mus musculus OX=10090 GN=Ubap2l PE=1 SV=1		743.863	2	55.4066	0	1.154e-10	113	96603592	103767528	101329536	101817768	91790528	372113280	283814816	3025082			14184041	21206698	13986117	Used
	High	Q80X50	Ubiquitin-associated protein 2-like OS=Mus musculus OX=10090 GN=Ubap2l PE=1 SV=1	1xDeamidated [Q/N]	919.416	2	19.3511	0	6.442e-08	57	4335969	3.98514e+06	3678959	5.27495e+06	4.80126e+06	2.21183e+07	1.30208e+07							Used
	High	Q80X50	Ubiquitin-associated protein 2-like OS=Mus musculus OX=10090 GN=Ubap2l PE=1 SV=1		581.804	2	33.645	8.423e-06	0.0002009	53	13058258	9781054	10022042	10567724	7084503	39384248	24478242				3.17015e+06			Used
	High	Q80X50	Ubiquitin-associated protein 2-like OS=Mus musculus OX=10090 GN=Ubap2l PE=1 SV=1		931.916	2	38.8235	0	2.096e-16	98	2.67868e+07	2.69001e+07	2.86058e+07	27159689	2.19063e+07	109972648	85096080				3.24571e+06	4.49723e+06	4051667	Used
	High	Q80X50	Ubiquitin-associated protein 2-like OS=Mus musculus OX=10090 GN=Ubap2l PE=1 SV=1		471.305	2	77.1924	0	1.208e-06	64	42517304	41784816	44592344	44881312	41452308	194700432	158596075	3728463			11797534	10254946	11732213	Used
	High	Q80X50	Ubiquitin-associated protein 2-like OS=Mus musculus OX=10090 GN=Ubap2l PE=1 SV=1		733.868	2	59.5196	0	1.365e-11	62			19235768		7336300	69089600	49751908							Used
	High	Q80X50	Ubiquitin-associated protein 2-like OS=Mus musculus OX=10090 GN=Ubap2l PE=1 SV=1		736.004	3	13.614	2.797e-05	0.0005062	32		443078	662029	326336	389244	1.01433e+06	1.64627e+06					59418.2		Used
	High	Q80X50	Ubiquitin-associated protein 2-like OS=Mus musculus OX=10090 GN=Ubap2l PE=1 SV=1		444.264	2	43.2654	0.0002005	0.003367	44	80019584	71923528	70790800	70245728	70543944	296787392	204158992	2.84971e+06			15271101	15620147	13031706	Used
	High	Q80X50	Ubiquitin-associated protein 2-like OS=Mus musculus OX=10090 GN=Ubap2l PE=1 SV=1		834.734	3	47.8173	0	2.096e-16	71	45093237	36773376	40251496	40089533	31531545	151869544	107776840			1394909	15058318	9679005	9655069	Used
	High	Q80X50	Ubiquitin-associated protein 2-like OS=Mus musculus OX=10090 GN=Ubap2l PE=1 SV=1		982.001	4	86.4273	0	1.277e-08	39	8964528	4.89608e+06	7.70835e+06	10820137	6777284	58202166	40722578							Used
	High	Q80X50	Ubiquitin-associated protein 2-like OS=Mus musculus OX=10090 GN=Ubap2l PE=1 SV=1	1xDeamidated [Q15]	982.249	4	86.8647	0	3.322e-06	35	2.67488e+06	3.51904e+06		2.08525e+06										Used
	High	Q80X50	Ubiquitin-associated protein 2-like OS=Mus musculus OX=10090 GN=Ubap2l PE=1 SV=1	1xDeamidated [N7]	726.342	2	22.2455	7.37e-05	0.001273	34						2957572	721607							Used
	High	Q80X50	Ubiquitin-associated protein 2-like OS=Mus musculus OX=10090 GN=Ubap2l PE=1 SV=1		725.85	2	21.6161	0.0001566	0.00259	21	1.25246e+06					6140967	2.94213e+06							Used
	High	Q80X50	Ubiquitin-associated protein 2-like OS=Mus musculus OX=10090 GN=Ubap2l PE=1 SV=1		1021.03	4	79.6924	0	1.868e-05	9														Not Used
	High	Q80X50	Ubiquitin-associated protein 2-like OS=Mus musculus OX=10090 GN=Ubap2l PE=1 SV=1	1xDeamidated [Q16]	1021.27	4	79.594	0	2.161e-08	23														Not Used
	High	Q80X50	Ubiquitin-associated protein 2-like OS=Mus musculus OX=10090 GN=Ubap2l PE=1 SV=1	1xDeamidated [Q2]; 2xOxidation [M10; M11]	1372.02	3	93.5314	0.001392	0.03921	19														Not Used
	High	Q80X50	Ubiquitin-associated protein 2-like OS=Mus musculus OX=10090 GN=Ubap2l PE=1 SV=1		773.884	2	23.6545	0	1.345e-06	57	8071905	4.79481e+06	6891980	6.58794e+06	8563509	44699853	2.90064e+07						2.6541e+06	Used
	High	Q80X50	Ubiquitin-associated protein 2-like OS=Mus musculus OX=10090 GN=Ubap2l PE=1 SV=1		668.846	2	20.4292	0	3.3e-11	59	15950501	17939814	19160184	18570748	17783776	81268808	56027952	608285			2.4046e+06	2.04911e+06	1.77389e+06	Used
	High	Q80X50	Ubiquitin-associated protein 2-like OS=Mus musculus OX=10090 GN=Ubap2l PE=1 SV=1		1142.09	2	95.0178	0	1.491e-15	63	23905106	23512100	25885432	24412771	28114025	103528928	73253142	721627			1.43414e+06	688447	2.04055e+06	Used
	High	Q80X50	Ubiquitin-associated protein 2-like OS=Mus musculus OX=10090 GN=Ubap2l PE=1 SV=1	1xDeamidated [Q/N]	866.426	3	54.8436	0	1.41e-13	80		2.45397e+06	3.50349e+06	3.67397e+06	2329101	28307012	14666706							Used
High	P30677	Guanine nucleotide-binding protein subunit alpha-14 OS=Mus musculus OX=10090 GN=Gna14 PE=1 SV=2	1	46.65
	Confidence	Master Protein Accessions	Master Protein Descriptions	Modifications	m/z [Da] (by Search Engine): Mascot	Charge (by Search Engine): Mascot	RT [min] (by Search Engine): Mascot	Percolator q-Value (by Search Engine): Mascot	Percolator PEP (by Search Engine): Mascot	Ions Score (by Search Engine): Mascot	Abundance: F10: Sample, QC Pool	Abundance: F11: Sample, QC Pool	Abundance: F12: Sample, QC Pool	Abundance: F13: Sample, QC Pool	Abundance: F1: Control, BirA2	Abundance: F4: Control, BirA2	Abundance: F7: Control, BirA2	Abundance: F2: Sample, MCHR1	Abundance: F5: Sample, MCHR1	Abundance: F8: Sample, MCHR1	Abundance: F3: Sample, SSTR3	Abundance: F6: Sample, SSTR3	Abundance: F9: Sample, SSTR3	Quan Usage
	High	P30677; P21279	Guanine nucleotide-binding protein subunit alpha-14 OS=Mus musculus OX=10090 GN=Gna14 PE=1 SV=2 Guanine nucleotide-binding protein G(q) subunit alpha OS=Mus musculus OX=10090 GN=Gnaq PE=1 SV=4		899.971	2	98.2233	0	9.802e-14	83						671215	3972684	3.1672e+06	2.81914e+06	2769635		6.03405e+06		Not Used
	High	P30677; P21278; P21279	Guanine nucleotide-binding protein subunit alpha-14 OS=Mus musculus OX=10090 GN=Gna14 PE=1 SV=2 Guanine nucleotide-binding protein subunit alpha-11 OS=Mus musculus OX=10090 GN=Gna11 PE=1 SV=1 Guanine nucleotide-binding protein G(q) subunit alpha OS=Mus musculus OX=10090 GN=Gnaq PE=1 SV=4		391.234	2	49.0108	0.0001593	0.002699	39	18964880	19256740	21309214	17982330	17378842	25044650	26698122	23086018	17464832	14769713	17923102	26078756	32898980	Not Used
	High	P30677; P21278; P21279	Guanine nucleotide-binding protein subunit alpha-14 OS=Mus musculus OX=10090 GN=Gna14 PE=1 SV=2 Guanine nucleotide-binding protein subunit alpha-11 OS=Mus musculus OX=10090 GN=Gna11 PE=1 SV=1 Guanine nucleotide-binding protein G(q) subunit alpha OS=Mus musculus OX=10090 GN=Gnaq PE=1 SV=4		544.321	2	52.3957	0	7.866e-06	52	54672480	53295940	63880648	61111320	20644174	61751552	50516844	36468492	29224674	29495702	98276400	96211056	104859904	Not Used
	High	P30677; P27601; O70443; P21278; P21279	Guanine nucleotide-binding protein subunit alpha-14 OS=Mus musculus OX=10090 GN=Gna14 PE=1 SV=2 Guanine nucleotide-binding protein subunit alpha-13 OS=Mus musculus OX=10090 GN=Gna13 PE=1 SV=1 Guanine nucleotide-binding protein G(z) subunit alpha OS=Mus musculus OX=10090 GN=Gnaz PE=1 SV=4 Guanine nucleotide-binding protein subunit alpha-11 OS=Mus musculus OX=10090 GN=Gna11 PE=1 SV=1 Guanine nucleo…		431.216	2	21.3475	0.001222	0.03268	40	71705208	69741032	73849184	65864636	43689416	49868180	57121976	53986452	34672312	47365508	111880944	102079536	103286776	Not Used
	High	P30677	Guanine nucleotide-binding protein subunit alpha-14 OS=Mus musculus OX=10090 GN=Gna14 PE=1 SV=2		738.858	2	16.3952	0	3.367e-05	42														Not Used
High	Q62419	Endophilin-A2 OS=Mus musculus OX=10090 GN=Sh3gl1 PE=1 SV=1	11	155.369	2447114765	2.39736e+09	2.42364e+09	2596554802	2.25199e+09	2698125577	2700109904	2.13346e+09	2.35038e+09	2.46498e+09	2.58742e+09	2893335654	2954010721
	Confidence	Master Protein Accessions	Master Protein Descriptions	Modifications	m/z [Da] (by Search Engine): Mascot	Charge (by Search Engine): Mascot	RT [min] (by Search Engine): Mascot	Percolator q-Value (by Search Engine): Mascot	Percolator PEP (by Search Engine): Mascot	Ions Score (by Search Engine): Mascot	Abundance: F10: Sample, QC Pool	Abundance: F11: Sample, QC Pool	Abundance: F12: Sample, QC Pool	Abundance: F13: Sample, QC Pool	Abundance: F1: Control, BirA2	Abundance: F4: Control, BirA2	Abundance: F7: Control, BirA2	Abundance: F2: Sample, MCHR1	Abundance: F5: Sample, MCHR1	Abundance: F8: Sample, MCHR1	Abundance: F3: Sample, SSTR3	Abundance: F6: Sample, SSTR3	Abundance: F9: Sample, SSTR3	Quan Usage
	High	Q62419	Endophilin-A2 OS=Mus musculus OX=10090 GN=Sh3gl1 PE=1 SV=1		977.957	2	40.547	0	1.669e-15	89	49598682	4.73114e+07	4.47604e+07	45217730	2.11704e+07	88390672	69618253	5829963	2.72737e+06	4624285	6.92182e+07	84135937	89295910	Used
	High	Q62419	Endophilin-A2 OS=Mus musculus OX=10090 GN=Sh3gl1 PE=1 SV=1		936.427	2	70.1492	0	1.949e-14	80	43172116	43591260	45777248	42642356	21828966	85285344	58695216	6.25145e+06	7986277	2.57969e+06	60572364	69213072	59503916	Used
	High	Q62420; Q62419	Endophilin-A1 OS=Mus musculus OX=10090 GN=Sh3gl2 PE=1 SV=2 Endophilin-A2 OS=Mus musculus OX=10090 GN=Sh3gl1 PE=1 SV=1		395.547	3	26.2801	4.074e-05	0.0008403	42	4.65503e+07	44461539	37694878	43606802	20558424	68123306	71740470		2138603	3.93517e+06	67907130	72922432	91538212	Not Used
	High	Q62420; Q62419	Endophilin-A1 OS=Mus musculus OX=10090 GN=Sh3gl2 PE=1 SV=2 Endophilin-A2 OS=Mus musculus OX=10090 GN=Sh3gl1 PE=1 SV=1		694.862	2	41.9995	0	4.056e-09	55	2.88703e+08	298765654	3.05258e+08	2.84373e+08	1.47108e+08	550490320	532336844	64622948	2.37048e+07	41168305	3.34785e+08	4.29438e+08	475714204	Not Used
	High	Q62419	Endophilin-A2 OS=Mus musculus OX=10090 GN=Sh3gl1 PE=1 SV=1		732.68	3	67.5521	0	4.108e-16	71	29306812	30598608	28653414	26900962	13911779	55786780	44652404	7.04003e+06	5185651	3.32339e+06	34419812	44331660	51226540	Used
	High	Q62419	Endophilin-A2 OS=Mus musculus OX=10090 GN=Sh3gl1 PE=1 SV=1		799.461	2	84.8884	0	2.011e-11	82	89543416	9.40329e+07	8.51668e+07	87343844	3.20403e+07	173652440	130792885	9.8489e+06		4.44796e+06	145596912	171855250	144213239	Used
	High	Q62420; Q62419	Endophilin-A1 OS=Mus musculus OX=10090 GN=Sh3gl2 PE=1 SV=2 Endophilin-A2 OS=Mus musculus OX=10090 GN=Sh3gl1 PE=1 SV=1		436.23	2	27.5993	4.944e-05	0.0009626	69	169024848	160882320	166150992	164440368	66810712	270204064	264333584	41301864	11350081	20692912	1.83361e+08	267027040	285382752	Not Used
	High	Q62420; Q62419	Endophilin-A1 OS=Mus musculus OX=10090 GN=Sh3gl2 PE=1 SV=2 Endophilin-A2 OS=Mus musculus OX=10090 GN=Sh3gl1 PE=1 SV=1		452.753	2	14.159	0.0001882	0.003031	38	2244141	2.42166e+06	2987253	2.64152e+06	1092555	4.42867e+06	4343143	531617	489233	353926	2.43046e+06	3.97012e+06	5258213	Not Used
	High	Q62419	Endophilin-A2 OS=Mus musculus OX=10090 GN=Sh3gl1 PE=1 SV=1		434.73	2	23.7669	0.0004134	0.007806	33	46553967	4.68173e+07	4.9971e+07	48211900	21470132	97734397	68582984	12239517		4887929	66169387	86875423	85758432	Used
	High	Q62419	Endophilin-A2 OS=Mus musculus OX=10090 GN=Sh3gl1 PE=1 SV=1		428.766	2	36.8405	0.0001053	0.001702	49	2149658624	2089424640	2127262976	2300023808	2133274240	2116848128	2251224832	2092250240	2334479872	2445114112	2141124352	2353421312	2449733376	Used
	High	Q62420; Q62419	Endophilin-A1 OS=Mus musculus OX=10090 GN=Sh3gl2 PE=1 SV=2 Endophilin-A2 OS=Mus musculus OX=10090 GN=Sh3gl1 PE=1 SV=1		464.742	2	31.0781	0.0003457	0.006379	26	12058739	12327859	13531637	14967299	9956119	16634102	16151578					17422360	20546912	Not Used
	High	Q62419	Endophilin-A2 OS=Mus musculus OX=10090 GN=Sh3gl1 PE=1 SV=1		604.812	2	25.2565	0	2.769e-05	39														Not Used
	High	Q62419	Endophilin-A2 OS=Mus musculus OX=10090 GN=Sh3gl1 PE=1 SV=1		678.873	2	69.106	0	1.418e-08	65	23137730	29461012	27020256	24919430	8.29522e+06	46825480	46895104				32959486	48333024	44606076	Used
	High	Q62419	Endophilin-A2 OS=Mus musculus OX=10090 GN=Sh3gl1 PE=1 SV=1	1xCarbamidomethyl [C17]; 1xDeamidated [N12]	1193.06	2	74.331	0.0005206	0.01019	2														Not Used
	High	Q62419	Endophilin-A2 OS=Mus musculus OX=10090 GN=Sh3gl1 PE=1 SV=1		1020.47	2	73.2828	0	2.096e-16	113	16143418	16122862	15030336	21294772		33602336	29648226				37359264	35169976	29673232	Used
	High	Q62420; Q62419	Endophilin-A1 OS=Mus musculus OX=10090 GN=Sh3gl2 PE=1 SV=2 Endophilin-A2 OS=Mus musculus OX=10090 GN=Sh3gl1 PE=1 SV=1		478.745	2	34.5628	0.0006976	0.01463	21														Not Used
	High	Q62420; Q62419	Endophilin-A1 OS=Mus musculus OX=10090 GN=Sh3gl2 PE=1 SV=2 Endophilin-A2 OS=Mus musculus OX=10090 GN=Sh3gl1 PE=1 SV=1		542.793	2	27.3586	0.002625	0.1128	29	45981952	46403652	43640992	46190560	22619190	82998296	85129960			2995912	52213756	53431040	64734784	Not Used
	High	Q62419	Endophilin-A2 OS=Mus musculus OX=10090 GN=Sh3gl1 PE=1 SV=1	1xCarbamidomethyl [C14]	953.945	2	58.1935	0.0002021	0.003523	19														Not Used
High	Q8R326	Paraspeckle component 1 OS=Mus musculus OX=10090 GN=Pspc1 PE=1 SV=1	11	102.756	2.34388e+08	205045305	235618885	2.27343e+08	2.229e+08	7.88978e+08	6.70508e+08	2.82955e+06	5.39098e+07	3.86773e+07	3.07398e+07	22899092	2.2392e+07
	Confidence	Master Protein Accessions	Master Protein Descriptions	Modifications	m/z [Da] (by Search Engine): Mascot	Charge (by Search Engine): Mascot	RT [min] (by Search Engine): Mascot	Percolator q-Value (by Search Engine): Mascot	Percolator PEP (by Search Engine): Mascot	Ions Score (by Search Engine): Mascot	Abundance: F10: Sample, QC Pool	Abundance: F11: Sample, QC Pool	Abundance: F12: Sample, QC Pool	Abundance: F13: Sample, QC Pool	Abundance: F1: Control, BirA2	Abundance: F4: Control, BirA2	Abundance: F7: Control, BirA2	Abundance: F2: Sample, MCHR1	Abundance: F5: Sample, MCHR1	Abundance: F8: Sample, MCHR1	Abundance: F3: Sample, SSTR3	Abundance: F6: Sample, SSTR3	Abundance: F9: Sample, SSTR3	Quan Usage
	High	Q8R326	Paraspeckle component 1 OS=Mus musculus OX=10090 GN=Pspc1 PE=1 SV=1		645.354	2	44.0425	0	1.081e-06	62	39067700	32700972	31659363	35001556	31886798	134681028	123443116		3.26384e+06	2.00521e+06	5855418	2893353	7088816	Used
	High	Q8R326	Paraspeckle component 1 OS=Mus musculus OX=10090 GN=Pspc1 PE=1 SV=1		480.274	2	42.4096	0.0001593	0.002712	28	59027736	55697000	64276804	52589340	70950496	98287856	94286144		50645988	36672060				Used
	High	Q8R326	Paraspeckle component 1 OS=Mus musculus OX=10090 GN=Pspc1 PE=1 SV=1		453.258	2	23.0748	0.0001833	0.00298	35	12344735	13549225	14009220	15138532		52221660	50543512	2.82955e+06			4745473	5476298	6.00322e+06	Used
	High	Q8R326	Paraspeckle component 1 OS=Mus musculus OX=10090 GN=Pspc1 PE=1 SV=1		655.822	2	46.289	0	5.46e-09	74	31789420	22981920	30081542	29871400	24145352	114097984	98593384							Used
	High	Q8R326	Paraspeckle component 1 OS=Mus musculus OX=10090 GN=Pspc1 PE=1 SV=1		436.745	2	26.8178	1.89e-05	0.0003921	44	11809516	14943087	15481531	15947926	19126972	96428520	60427519					5.70519e+06	6.75716e+06	Used
	High	Q8R326; Q99K48	Paraspeckle component 1 OS=Mus musculus OX=10090 GN=Pspc1 PE=1 SV=1 Non-POU domain-containing octamer-binding protein OS=Mus musculus OX=10090 GN=Nono PE=1 SV=3		373.227	2	26.8278	0.0009566	0.02204	48						11091454	5.86496e+06							Not Used
	High	Q8R326	Paraspeckle component 1 OS=Mus musculus OX=10090 GN=Pspc1 PE=1 SV=1		919.465	2	76.681	0	5.988e-14	71	3.77513e+06	3.35193e+06	5119690	5.05228e+06	4.51928e+06	13940790	12941763						2.54277e+06	Used
	High	Q8R326	Paraspeckle component 1 OS=Mus musculus OX=10090 GN=Pspc1 PE=1 SV=1		997.517	2	68.913	0	9.6e-14	75	33386014	28075160	34418056	28869288	27244138	109974795	9.78816e+07				4.9153e+06	6.10177e+06		Used
	High	Q8R326	Paraspeckle component 1 OS=Mus musculus OX=10090 GN=Pspc1 PE=1 SV=1		638.814	2	28.5815	0.0003739	0.007082	24		2.12305e+06			1.27556e+06	2.56673e+07	11162453							Used
	High	Q8R326	Paraspeckle component 1 OS=Mus musculus OX=10090 GN=Pspc1 PE=1 SV=1		844.771	3	97.4327	0	2.566e-16	97	4734697		7494891	8935877	6404098	33097958	30041546							Used
	High	Q8R326	Paraspeckle component 1 OS=Mus musculus OX=10090 GN=Pspc1 PE=1 SV=1		825.384	2	59.7279	0	1.718e-11	62	28022104	22914016	24339952	25489128	27788520	65880876	55264108				15223608	2722475		Used
	High	Q8R326	Paraspeckle component 1 OS=Mus musculus OX=10090 GN=Pspc1 PE=1 SV=1		558.314	2	30.2728	1.996e-05	0.0004463	28	10430756	8708946	8737836	10448075	9558637	44699732	35922992							Used
High	O88735	Ensconsin OS=Mus musculus OX=10090 GN=Map7 PE=1 SV=1	13	72.941	2.17392e+08	2.05718e+08	2.33559e+08	1.94688e+08	8.6372e+07	5.50879e+08	4.54645e+08	31655068	2.84336e+06	2.46109e+07	9.09144e+07	8.77528e+07	6.43808e+07
	Confidence	Master Protein Accessions	Master Protein Descriptions	Modifications	m/z [Da] (by Search Engine): Mascot	Charge (by Search Engine): Mascot	RT [min] (by Search Engine): Mascot	Percolator q-Value (by Search Engine): Mascot	Percolator PEP (by Search Engine): Mascot	Ions Score (by Search Engine): Mascot	Abundance: F10: Sample, QC Pool	Abundance: F11: Sample, QC Pool	Abundance: F12: Sample, QC Pool	Abundance: F13: Sample, QC Pool	Abundance: F1: Control, BirA2	Abundance: F4: Control, BirA2	Abundance: F7: Control, BirA2	Abundance: F2: Sample, MCHR1	Abundance: F5: Sample, MCHR1	Abundance: F8: Sample, MCHR1	Abundance: F3: Sample, SSTR3	Abundance: F6: Sample, SSTR3	Abundance: F9: Sample, SSTR3	Quan Usage
	High	O88735	Ensconsin OS=Mus musculus OX=10090 GN=Map7 PE=1 SV=1		493.786	2	22.1789	0.0001492	0.002319	51	8426989	11210553	8239190	8.37525e+06	9.43619e+06	35881964	41296824		2.66581e+06	2.25896e+06	3.57028e+06	8538123		Used
	High	O88735	Ensconsin OS=Mus musculus OX=10090 GN=Map7 PE=1 SV=1		774.366	3	44.1506	0	4.579e-07	18	4.54158e+07	3.52158e+07	5.94781e+07	22395144	1.77522e+07	101727410	78488548	31655068		22351938				Used
	High	O88735	Ensconsin OS=Mus musculus OX=10090 GN=Map7 PE=1 SV=1		378.184	3	19.7306	0.0006246	0.01267	8	5547775	7094758	7.33107e+06	6377471	6.98411e+06	22533450	21573014							Used
	High	O88735	Ensconsin OS=Mus musculus OX=10090 GN=Map7 PE=1 SV=1		668.305	2	17.979	0	1.336e-10	65	13287998	12518731	12327296	12630461	11860835	49106816	46307104		177557		951873	1.13961e+06		Used
	High	O88735	Ensconsin OS=Mus musculus OX=10090 GN=Map7 PE=1 SV=1	1xDeamidated [N20]	747.38	4	30.4137	8.423e-06	0.0001844	3						9569716	6.59973e+06							Used
	High	O88735	Ensconsin OS=Mus musculus OX=10090 GN=Map7 PE=1 SV=1		483.75	2	26.3297	8.423e-06	0.000233	42	3.91805e+06	4.49043e+06	5.25911e+06	5006748	4.68381e+06	25666464	22107658							Used
	High	O88735	Ensconsin OS=Mus musculus OX=10090 GN=Map7 PE=1 SV=1		419.242	3	48.1453	0	2.921e-05	42	104257706	1.05252e+08	1.09592e+08	1.01288e+08		129299614	99282968				86392264	7.40753e+07	60935305	Used
	High	O88735	Ensconsin OS=Mus musculus OX=10090 GN=Map7 PE=1 SV=1		673.64	3	19.4549	0	2.205e-05	22						1.97859e+06	2463610							Used
	High	O88735	Ensconsin OS=Mus musculus OX=10090 GN=Map7 PE=1 SV=1		447.757	2	20.5519	0.0008207	0.01785	20	7.63622e+06	6.80733e+06	8590807	8057217	7156322	34226896	28591352							Used
	High	O88735	Ensconsin OS=Mus musculus OX=10090 GN=Map7 PE=1 SV=1		587.317	2	43.0658	0.0001154	0.001838	41	14328433	15787185	13697760	20427662	20695938	70235320	54416976					3.99979e+06	3.4455e+06	Used
	High	O88735	Ensconsin OS=Mus musculus OX=10090 GN=Map7 PE=1 SV=1		405.212	4	27.5083	0	2.021e-07	33	3.54751e+06		2.78563e+06		2.77088e+06	17033254	14609297							Used
	High	O88735	Ensconsin OS=Mus musculus OX=10090 GN=Map7 PE=1 SV=1		548.633	3	55.1223	0	4.47e-10	45	8713498	7.34183e+06	6.25782e+06	1.013e+07	3193659	37172226	29205970							Used
	High	O88735	Ensconsin OS=Mus musculus OX=10090 GN=Map7 PE=1 SV=1		449.561	3	36.2494	0.0002566	0.004478	15	2312379				1.83808e+06	16447592	9701463							Used
High	Q3UHK1	Proton myo-inositol cotransporter OS=Mus musculus OX=10090 GN=Slc2a13 PE=1 SV=2	2	10.557	6994898	8.82499e+06	8.65264e+06	1.01506e+07	2.26781e+06	14829741	11014888	1.00248e+06	2.48348e+06	4.60783e+06	14645680	15545912	19213959
	Confidence	Master Protein Accessions	Master Protein Descriptions	Modifications	m/z [Da] (by Search Engine): Mascot	Charge (by Search Engine): Mascot	RT [min] (by Search Engine): Mascot	Percolator q-Value (by Search Engine): Mascot	Percolator PEP (by Search Engine): Mascot	Ions Score (by Search Engine): Mascot	Abundance: F10: Sample, QC Pool	Abundance: F11: Sample, QC Pool	Abundance: F12: Sample, QC Pool	Abundance: F13: Sample, QC Pool	Abundance: F1: Control, BirA2	Abundance: F4: Control, BirA2	Abundance: F7: Control, BirA2	Abundance: F2: Sample, MCHR1	Abundance: F5: Sample, MCHR1	Abundance: F8: Sample, MCHR1	Abundance: F3: Sample, SSTR3	Abundance: F6: Sample, SSTR3	Abundance: F9: Sample, SSTR3	Quan Usage
	High	Q3UHK1	Proton myo-inositol cotransporter OS=Mus musculus OX=10090 GN=Slc2a13 PE=1 SV=2		525.255	2	24.6914	0.0003335	0.006145	3	2.80711e+06	4961202	4.08053e+06	5627670		9978469	5.92323e+06	1.00248e+06		1.197e+06	8873030	9451054	11924960	Used
	High	Q3UHK1	Proton myo-inositol cotransporter OS=Mus musculus OX=10090 GN=Slc2a13 PE=1 SV=2		770.35	2	38.8624	0	4.509e-09	58	4.18779e+06	3.86378e+06	4572107	4.52296e+06	2.26781e+06	4851272	5.09166e+06		2.48348e+06	3.41083e+06	5772650	6094858	7288999	Used
High	Q62393	Tumor protein D52 OS=Mus musculus OX=10090 GN=Tpd52 PE=1 SV=2	1	6.561	4851264	4940258	4.90864e+06	2.72595e+06	1845406		7014823					7789897	4.21891e+06
	Confidence	Master Protein Accessions	Master Protein Descriptions	Modifications	m/z [Da] (by Search Engine): Mascot	Charge (by Search Engine): Mascot	RT [min] (by Search Engine): Mascot	Percolator q-Value (by Search Engine): Mascot	Percolator PEP (by Search Engine): Mascot	Ions Score (by Search Engine): Mascot	Abundance: F10: Sample, QC Pool	Abundance: F11: Sample, QC Pool	Abundance: F12: Sample, QC Pool	Abundance: F13: Sample, QC Pool	Abundance: F1: Control, BirA2	Abundance: F4: Control, BirA2	Abundance: F7: Control, BirA2	Abundance: F2: Sample, MCHR1	Abundance: F5: Sample, MCHR1	Abundance: F8: Sample, MCHR1	Abundance: F3: Sample, SSTR3	Abundance: F6: Sample, SSTR3	Abundance: F9: Sample, SSTR3	Quan Usage
	High	Q62393	Tumor protein D52 OS=Mus musculus OX=10090 GN=Tpd52 PE=1 SV=2		710.395	3	92.2113	0	2.751e-07	23	4851264	4940258	4.90864e+06	2.72595e+06	1845406		7014823					7789897	4.21891e+06	Used
High	Q9JIP4	Pannexin-1 OS=Mus musculus OX=10090 GN=Panx1 PE=1 SV=3	3	21.12	22773969	27126352	26725615	25040708	1.07052e+06	22447216	8967974	10865736	1.84089e+06	4.71983e+06	48424620	79693352	76439692
	Confidence	Master Protein Accessions	Master Protein Descriptions	Modifications	m/z [Da] (by Search Engine): Mascot	Charge (by Search Engine): Mascot	RT [min] (by Search Engine): Mascot	Percolator q-Value (by Search Engine): Mascot	Percolator PEP (by Search Engine): Mascot	Ions Score (by Search Engine): Mascot	Abundance: F10: Sample, QC Pool	Abundance: F11: Sample, QC Pool	Abundance: F12: Sample, QC Pool	Abundance: F13: Sample, QC Pool	Abundance: F1: Control, BirA2	Abundance: F4: Control, BirA2	Abundance: F7: Control, BirA2	Abundance: F2: Sample, MCHR1	Abundance: F5: Sample, MCHR1	Abundance: F8: Sample, MCHR1	Abundance: F3: Sample, SSTR3	Abundance: F6: Sample, SSTR3	Abundance: F9: Sample, SSTR3	Quan Usage
	High	Q9JIP4	Pannexin-1 OS=Mus musculus OX=10090 GN=Panx1 PE=1 SV=3		574.315	3	89.4324	0	3.608e-13	65	17438616	15684817	17076088	16618644	1.07052e+06	10983853	8967974	10865736	1.84089e+06	4.71983e+06	28103832	42085104	36820580	Used
	High	Q9JIP4	Pannexin-1 OS=Mus musculus OX=10090 GN=Panx1 PE=1 SV=3	1xDeamidated [N/Q]	1008.53	2	98.3705	1.778e-05	0.0003809	41														Not Used
	High	Q9JIP4	Pannexin-1 OS=Mus musculus OX=10090 GN=Panx1 PE=1 SV=3		576.818	2	56.7766	0	1.268e-05	30	5335353	11441535	9649527	8422064		11463363					20320788	37608248	39619112	Used
High	P51125	Calpastatin OS=Mus musculus OX=10090 GN=Cast PE=1 SV=2	4	32.173	1.51919e+06	2.30098e+06	2.36717e+06	2.18243e+06	2.46927e+06	1.34424e+07	1.19959e+07	2.9712e+06			533862	951822	1.59341e+06
	Confidence	Master Protein Accessions	Master Protein Descriptions	Modifications	m/z [Da] (by Search Engine): Mascot	Charge (by Search Engine): Mascot	RT [min] (by Search Engine): Mascot	Percolator q-Value (by Search Engine): Mascot	Percolator PEP (by Search Engine): Mascot	Ions Score (by Search Engine): Mascot	Abundance: F10: Sample, QC Pool	Abundance: F11: Sample, QC Pool	Abundance: F12: Sample, QC Pool	Abundance: F13: Sample, QC Pool	Abundance: F1: Control, BirA2	Abundance: F4: Control, BirA2	Abundance: F7: Control, BirA2	Abundance: F2: Sample, MCHR1	Abundance: F5: Sample, MCHR1	Abundance: F8: Sample, MCHR1	Abundance: F3: Sample, SSTR3	Abundance: F6: Sample, SSTR3	Abundance: F9: Sample, SSTR3	Quan Usage
	High	P51125	Calpastatin OS=Mus musculus OX=10090 GN=Cast PE=1 SV=2		790.368	2	17.9648	0	1.154e-07	70			912041		605047	1.60779e+06	1409903							Used
	High	P51125	Calpastatin OS=Mus musculus OX=10090 GN=Cast PE=1 SV=2		726.355	2	17.137	1.545e-05	0.0003639	34	908109	1.61882e+06	919600	1.15627e+06	1.0141e+06	3.67968e+06	3.48569e+06					574148		Used
	High	P51125	Calpastatin OS=Mus musculus OX=10090 GN=Cast PE=1 SV=2		509.571	3	14.7714	0	8.049e-07	35	611082	682152	535533	1.02616e+06	850129	4367464	3.16749e+06	2.9712e+06			533862	377674		Used
	High	P51125	Calpastatin OS=Mus musculus OX=10090 GN=Cast PE=1 SV=2		590.98	3	77.1418	0	8.316e-10	51						3.78743e+06	3932806						1.59341e+06	Used
High	Q9EPJ9	ADP-ribosylation factor GTPase-activating protein 1 OS=Mus musculus OX=10090 GN=Arfgap1 PE=1 SV=2	25	411.498	8.394e+08	7.57557e+08	814976086	7.44e+08	3.89017e+08	1.75138e+09	1.28002e+09	1.59496e+08	6.74859e+07	1.36113e+08	8.84721e+08	1.13441e+09	1.07092e+09
	Confidence	Master Protein Accessions	Master Protein Descriptions	Modifications	m/z [Da] (by Search Engine): Mascot	Charge (by Search Engine): Mascot	RT [min] (by Search Engine): Mascot	Percolator q-Value (by Search Engine): Mascot	Percolator PEP (by Search Engine): Mascot	Ions Score (by Search Engine): Mascot	Abundance: F10: Sample, QC Pool	Abundance: F11: Sample, QC Pool	Abundance: F12: Sample, QC Pool	Abundance: F13: Sample, QC Pool	Abundance: F1: Control, BirA2	Abundance: F4: Control, BirA2	Abundance: F7: Control, BirA2	Abundance: F2: Sample, MCHR1	Abundance: F5: Sample, MCHR1	Abundance: F8: Sample, MCHR1	Abundance: F3: Sample, SSTR3	Abundance: F6: Sample, SSTR3	Abundance: F9: Sample, SSTR3	Quan Usage
	High	Q9EPJ9	ADP-ribosylation factor GTPase-activating protein 1 OS=Mus musculus OX=10090 GN=Arfgap1 PE=1 SV=2		895.393	2	46.6715	0.0002575	0.004489	70	33857704	29680218	34604652	31165352	19481038	63722236	50750800	3.23805e+06	3.5134e+06	4875784	42165008	50683516	53398720	Used
	High	Q9EPJ9	ADP-ribosylation factor GTPase-activating protein 1 OS=Mus musculus OX=10090 GN=Arfgap1 PE=1 SV=2		1041.5	2	63.7723	0	2.096e-16	120	50497792	48765994	50946008	47788188	28518101	108929116	76843060	9692412	4.81417e+06	4.45902e+06	56338107	72070818	75788588	Used
	High	Q9EPJ9	ADP-ribosylation factor GTPase-activating protein 1 OS=Mus musculus OX=10090 GN=Arfgap1 PE=1 SV=2		653.844	2	40.6582	0	3.662e-07	28	16537592	18649788	15911995	14384413	1.37026e+07	56741642	34514691	2.1448e+06		898056	15064832	18554366	23310614	Used
	High	Q9EPJ9	ADP-ribosylation factor GTPase-activating protein 1 OS=Mus musculus OX=10090 GN=Arfgap1 PE=1 SV=2		1267.08	2	66.3552	0	2.096e-16	83	105217504	92174192	96055136	87609240	56363248	199530302	1.53291e+08	24425638	12862871	21893474	1.19016e+08	131978233	132399972	Used
	High	Q9EPJ9	ADP-ribosylation factor GTPase-activating protein 1 OS=Mus musculus OX=10090 GN=Arfgap1 PE=1 SV=2		1195.2	3	71.562	0	2.096e-16	79	51997592	59541466	5.18441e+07	51847544	27671837	104229417	73152420	1.42958e+07	4595354	6781478	74815875	87178730	75249919	Used
	High	Q9EPJ9	ADP-ribosylation factor GTPase-activating protein 1 OS=Mus musculus OX=10090 GN=Arfgap1 PE=1 SV=2		951.148	3	63.689	0	2.096e-16	100	33003608	30622802	31585756	30566522	18445298	69627776	46294220	7.73816e+06	3808030	8.35628e+06	47424128	53805452	49655472	Used
	High	Q9EPJ9	ADP-ribosylation factor GTPase-activating protein 1 OS=Mus musculus OX=10090 GN=Arfgap1 PE=1 SV=2		1154.5	4	67.2418	0	2.096e-16	69	45647584	44832768	44855276	43944080	24709284	81735928	69863256	12211860	6.66041e+06	2.18631e+06	46830760	70067064	60566256	Used
	High	Q9EPJ9	ADP-ribosylation factor GTPase-activating protein 1 OS=Mus musculus OX=10090 GN=Arfgap1 PE=1 SV=2		516.29	2	21.2133	6.546e-05	0.001125	39	37726324	40366848	41497152	40009288	20010924	85820608	59444992	11881957	6757319	7185935	45638932	56424060	54376964	Used
	High	Q9EPJ9	ADP-ribosylation factor GTPase-activating protein 1 OS=Mus musculus OX=10090 GN=Arfgap1 PE=1 SV=2		542.817	2	55.0249	0	4.141e-07	60	34601648	30732078	36921276	30856918	22831542	77220552	61559092	8878624		7416236	44662720	49539100	53156012	Used
	High	Q9EPJ9	ADP-ribosylation factor GTPase-activating protein 1 OS=Mus musculus OX=10090 GN=Arfgap1 PE=1 SV=2		488.265	3	34.7856	2.55e-06	7.834e-05	33	89005492	32735554	6.96665e+07	45321356	2.45277e+07	178611131	116020746	8533865	7.2418e+06	8.74039e+06	37521728	27331530	28294604	Used
	High	Q9EPJ9	ADP-ribosylation factor GTPase-activating protein 1 OS=Mus musculus OX=10090 GN=Arfgap1 PE=1 SV=2		501.251	2	53.7985	0.0002012	0.00349	38	204400144	181824336	203367424	169958208	97910168	340678624	286045472	52554672	1.72325e+07	42402308	192310576	271047808	230265952	Used
	High	Q9EPJ9	ADP-ribosylation factor GTPase-activating protein 1 OS=Mus musculus OX=10090 GN=Arfgap1 PE=1 SV=2	1xCarbamidomethyl [C9]	614.268	3	26.1829	0	1.658e-05	17	4.61899e+06	3.35372e+06	3.71878e+06	3.12466e+06	2.00502e+06	7274781	7319767	993640		744046	3.2543e+06	3.96126e+06	4070664	Used
	High	Q9EPJ9	ADP-ribosylation factor GTPase-activating protein 1 OS=Mus musculus OX=10090 GN=Arfgap1 PE=1 SV=2	1xCarbamidomethyl [C9]	842.846	2	29.8787	0	2.096e-16	97	3620839	3310414	4320768	3.48896e+06	1.38961e+06	6893619	4946688	994445		706451	5.95065e+06	6.56503e+06	4803624	Used
	High	Q9EPJ9	ADP-ribosylation factor GTPase-activating protein 1 OS=Mus musculus OX=10090 GN=Arfgap1 PE=1 SV=2		1164.51	2	71.0975	0	2.096e-16	137	13486708	1.88082e+07	18444557	1.81652e+07	6.66592e+06	44844220	26941824			1.1325e+06	19119912	36191871	17553648	Used
	High	Q9EPJ9	ADP-ribosylation factor GTPase-activating protein 1 OS=Mus musculus OX=10090 GN=Arfgap1 PE=1 SV=2		530.788	2	36.29	0.0001114	0.001791	46	26987672	30865942	27113882	27747974		48123972	36371440					35497380	37921336	Used
	High	Q9EPJ9	ADP-ribosylation factor GTPase-activating protein 1 OS=Mus musculus OX=10090 GN=Arfgap1 PE=1 SV=2	1xDeamidated [Q20]	1032.52	3	61.9872	0	6.572e-14	29														Not Used
	High	Q9EPJ9	ADP-ribosylation factor GTPase-activating protein 1 OS=Mus musculus OX=10090 GN=Arfgap1 PE=1 SV=2		1032.19	3	61.8499	0	2.096e-16	66	16812914	15942938		19708876	9660697	41033064	49528216			2.03366e+06	17163650	18381322	22002280	Used
	High	Q9EPJ9	ADP-ribosylation factor GTPase-activating protein 1 OS=Mus musculus OX=10090 GN=Arfgap1 PE=1 SV=2		892.379	2	50.5962	0	1.486e-10	43	13302064	4.88575e+06	4.58543e+06	9561830		29341180	21849152				14025051	19862810	15755116	Used
	High	Q9EPJ9	ADP-ribosylation factor GTPase-activating protein 1 OS=Mus musculus OX=10090 GN=Arfgap1 PE=1 SV=2	1xDeamidated [N/Q]	1154.75	4	67.2302	0	2.096e-16	79	21620612	19063480	5.53421e+06	6243879	1.93723e+06	47005408	36218660			10022710	29790162	6.11904e+06	30722278	Used
	High	Q9EPJ9	ADP-ribosylation factor GTPase-activating protein 1 OS=Mus musculus OX=10090 GN=Arfgap1 PE=1 SV=2	2xDeamidated [Q/N]	1155	4	67.5643	0	3.746e-12	43			19662132	16406767				1912218		1.19946e+06		24628198	3.36431e+06	Used
	High	Q9EPJ9	ADP-ribosylation factor GTPase-activating protein 1 OS=Mus musculus OX=10090 GN=Arfgap1 PE=1 SV=2	1xDeamidated [N26]	963.828	5	62.3364	0	2.038e-11	10	5.1995e+06	3622383	4330917	4283813							9345671	7.07508e+06	15759524	Used
	High	Q9EPJ9	ADP-ribosylation factor GTPase-activating protein 1 OS=Mus musculus OX=10090 GN=Arfgap1 PE=1 SV=2	1xDeamidated [N/Q]	951.479	3	64.3136	7.442e-06	0.000138	23														Not Used
	High	Q9EPJ9	ADP-ribosylation factor GTPase-activating protein 1 OS=Mus musculus OX=10090 GN=Arfgap1 PE=1 SV=2	1xDeamidated [Q/N]	1195.54	3	71.4947	0	2.096e-16	82						11516576	3.64034e+06							Used
	High	Q9EPJ9	ADP-ribosylation factor GTPase-activating protein 1 OS=Mus musculus OX=10090 GN=Arfgap1 PE=1 SV=2		497.755	2	27.1101	0.001635	0.05266	21		26004976	21834076	8.11781e+06	3.08201e+06	51465156	19292626				24378968	35834620	36627304	Used
	High	Q9EPJ9	ADP-ribosylation factor GTPase-activating protein 1 OS=Mus musculus OX=10090 GN=Arfgap1 PE=1 SV=2		467.57	3	64.0999	3.78e-06	8.887e-05	29	1.79478e+06			1.70732e+06	1.48072e+06	3.21271e+06					4.90305e+06	4.00621e+06	3.52051e+06	Used
	High	Q9EPJ9	ADP-ribosylation factor GTPase-activating protein 1 OS=Mus musculus OX=10090 GN=Arfgap1 PE=1 SV=2		1115.49	2	65.9779	0	2.096e-16	121			4.18528e+06			21437318	9856336				5.20496e+06	7.56552e+06	3.94609e+06	Used
	High	Q9EPJ9	ADP-ribosylation factor GTPase-activating protein 1 OS=Mus musculus OX=10090 GN=Arfgap1 PE=1 SV=2		1358.1	2	97.9758	0	2.096e-16	120														Not Used
	High	Q9EPJ9	ADP-ribosylation factor GTPase-activating protein 1 OS=Mus musculus OX=10090 GN=Arfgap1 PE=1 SV=2		957.766	3	97.3057	0	1.796e-06	27														Not Used
	High	Q9EPJ9	ADP-ribosylation factor GTPase-activating protein 1 OS=Mus musculus OX=10090 GN=Arfgap1 PE=1 SV=2	1xDeamidated [N]	958.101	3	97.1505	0	5.105e-10	43	7060290		3.79592e+06	5.9839e+06	2.53545e+06	13174162	9755874			1.51712e+06		6045155	4066642	Used
	High	Q9EPJ9	ADP-ribosylation factor GTPase-activating protein 1 OS=Mus musculus OX=10090 GN=Arfgap1 PE=1 SV=2		757.352	4	62.6727	0	2.096e-16	50	5642865	8.99288e+06	8.71008e+06	8.37069e+06		10703194	5.52324e+06				1.28164e+07	1.14872e+07	16889696	Used
	High	Q9EPJ9	ADP-ribosylation factor GTPase-activating protein 1 OS=Mus musculus OX=10090 GN=Arfgap1 PE=1 SV=2		962.89	2	45.6446	0	2.096e-16	130	16759713	12780031	11484671	17637092	6.08899e+06	48507368	20997724			3.56171e+06	16979722	22506256	17454628	Used
High	P97770	THUMP domain-containing protein 3 OS=Mus musculus OX=10090 GN=Thumpd3 PE=1 SV=1	3	14.054	935793			649951	1.4364e+06	1.24783e+07	12171561				3.52464e+06	4.0198e+06	2470043
	Confidence	Master Protein Accessions	Master Protein Descriptions	Modifications	m/z [Da] (by Search Engine): Mascot	Charge (by Search Engine): Mascot	RT [min] (by Search Engine): Mascot	Percolator q-Value (by Search Engine): Mascot	Percolator PEP (by Search Engine): Mascot	Ions Score (by Search Engine): Mascot	Abundance: F10: Sample, QC Pool	Abundance: F11: Sample, QC Pool	Abundance: F12: Sample, QC Pool	Abundance: F13: Sample, QC Pool	Abundance: F1: Control, BirA2	Abundance: F4: Control, BirA2	Abundance: F7: Control, BirA2	Abundance: F2: Sample, MCHR1	Abundance: F5: Sample, MCHR1	Abundance: F8: Sample, MCHR1	Abundance: F3: Sample, SSTR3	Abundance: F6: Sample, SSTR3	Abundance: F9: Sample, SSTR3	Quan Usage
	High	P97770	THUMP domain-containing protein 3 OS=Mus musculus OX=10090 GN=Thumpd3 PE=1 SV=1		735.712	3	95.0461	0	5.965e-09	24	935793			649951	1.4364e+06	3.33756e+06	3002063				1.04919e+06	777373		Used
	High	P97770	THUMP domain-containing protein 3 OS=Mus musculus OX=10090 GN=Thumpd3 PE=1 SV=1		718.326	3	48.3589	0.0004172	0.007912	6						9140787	9169498				2475455	3.24243e+06	2470043	Used
	High	P97770	THUMP domain-containing protein 3 OS=Mus musculus OX=10090 GN=Thumpd3 PE=1 SV=1	1xCarbamidomethyl [C2]	801.727	3	62.6878	8.423e-06	0.000187	12														Not Used
High	Q80U28	MAP kinase-activating death domain protein OS=Mus musculus OX=10090 GN=Madd PE=1 SV=2	35	393.157	3.48529e+08	3.7588e+08	4.00697e+08	3.67697e+08	2.39205e+08	949037318	810841453	1.00871e+08	4.73727e+07	8.61983e+07	3.36698e+08	3.32669e+08	3.78416e+08
	Confidence	Master Protein Accessions	Master Protein Descriptions	Modifications	m/z [Da] (by Search Engine): Mascot	Charge (by Search Engine): Mascot	RT [min] (by Search Engine): Mascot	Percolator q-Value (by Search Engine): Mascot	Percolator PEP (by Search Engine): Mascot	Ions Score (by Search Engine): Mascot	Abundance: F10: Sample, QC Pool	Abundance: F11: Sample, QC Pool	Abundance: F12: Sample, QC Pool	Abundance: F13: Sample, QC Pool	Abundance: F1: Control, BirA2	Abundance: F4: Control, BirA2	Abundance: F7: Control, BirA2	Abundance: F2: Sample, MCHR1	Abundance: F5: Sample, MCHR1	Abundance: F8: Sample, MCHR1	Abundance: F3: Sample, SSTR3	Abundance: F6: Sample, SSTR3	Abundance: F9: Sample, SSTR3	Quan Usage
	High	Q80U28	MAP kinase-activating death domain protein OS=Mus musculus OX=10090 GN=Madd PE=1 SV=2		837.894	2	77.2299	0	2.236e-15	73	7.51338e+06	7187687	8018548	7692539	9006405	15330817	12106724	2.80676e+06		2.81816e+06	6.29722e+06	8.04159e+06	7.79012e+06	Used
	High	Q80U28	MAP kinase-activating death domain protein OS=Mus musculus OX=10090 GN=Madd PE=1 SV=2		591.83	2	66.6736	0	2.31e-07	63	25551954	25467690	19950544	22719702	16949912	60836344	50946836	3.4602e+06	3.10248e+06	4897406	17338090	16351030	16751781	Used
	High	Q80U28	MAP kinase-activating death domain protein OS=Mus musculus OX=10090 GN=Madd PE=1 SV=2		383.732	2	27.6144	0.001008	0.02414	31	37207360	38679340	39357364	37513648	21830568	105818984	89892776	4.11314e+06		2.23359e+06	27631882	28295464	31776114	Used
	High	Q80U28	MAP kinase-activating death domain protein OS=Mus musculus OX=10090 GN=Madd PE=1 SV=2		616.374	2	79.2231	0	8.264e-07	59	10554866	11182696	7792935	7653349	8199274	16677336	16140855	3.39319e+06	2.25243e+06	2791630	8994096	7.07568e+06	12899391	Used
	High	Q80U28	MAP kinase-activating death domain protein OS=Mus musculus OX=10090 GN=Madd PE=1 SV=2		806.412	2	40.5887	0	4.149e-07	63	9537083	6033979	9089784	6.80737e+06	5790965	1.96794e+07	1.71221e+07	1.37667e+06	1.53987e+06	2.71081e+06	7.94941e+06	7.83516e+06	9766000	Used
	High	Q80U28	MAP kinase-activating death domain protein OS=Mus musculus OX=10090 GN=Madd PE=1 SV=2		895.132	3	87.7614	0	2.096e-16	108	14505444	14215234	12243149	13388344	13831253	32223896	32207372	8079612	1.66516e+06	2.38216e+06	10923184	8694125	9046859	Used
	High	Q80U28	MAP kinase-activating death domain protein OS=Mus musculus OX=10090 GN=Madd PE=1 SV=2		834.146	3	81.5547	0	3.845e-10	36	23449530	23812676	27206290	24567790	14699877	54102268	46480252	7368072	4920782	7561064	37340404	27225708	27046878	Used
	High	Q80U28	MAP kinase-activating death domain protein OS=Mus musculus OX=10090 GN=Madd PE=1 SV=2		609.318	2	22.7384	2.55e-06	7.918e-05	32	9.03623e+06	7.14254e+06	8.81787e+06	1.32659e+07	11416431	29831298	13560944	1.57038e+06		2.90213e+06	4.69833e+06	5.02081e+06		Used
	High	Q80U28	MAP kinase-activating death domain protein OS=Mus musculus OX=10090 GN=Madd PE=1 SV=2	1xDeamidated [N22]	895.458	3	86.1857	0	8.35e-13	54		4.90399e+06		4.76068e+06	5206568	9.45654e+06	9.02385e+06		1.72234e+06	734723	4902908	4.4008e+06	2.58597e+06	Used
	High	Q80U28	MAP kinase-activating death domain protein OS=Mus musculus OX=10090 GN=Madd PE=1 SV=2		593.984	3	41.9314	0	5.364e-11	30	12670333	11760406	11455944	10131325	9516300	2.46928e+07	2.25799e+07	5.1885e+06	2055034	5670089	1.93021e+07	9531343	13367676	Used
	High	Q80U28	MAP kinase-activating death domain protein OS=Mus musculus OX=10090 GN=Madd PE=1 SV=2		986.033	2	74.2512	0	1.211e-15	104	3.16213e+07	30423037	31727482	26579372	9076236	37740391	34904658	2.5854e+06	4.71793e+06	7517388	51709130	40204721	60238864	Used
	High	Q80U28	MAP kinase-activating death domain protein OS=Mus musculus OX=10090 GN=Madd PE=1 SV=2	1xDeamidated [N/Q]	1186.34	4	86.7509	0	2.096e-16	66	5760210		7.61846e+06	8287417	4852888	15475618		1.64705e+06	850586	2.58562e+06	6.70816e+06	5.13407e+06	6403998	Used
	High	Q80U28	MAP kinase-activating death domain protein OS=Mus musculus OX=10090 GN=Madd PE=1 SV=2		410.713	2	22.1185	0.001008	0.02413	29	13053153	13504181	12063469	13912626	9284521	24734924	20853388	7338397	3.24128e+06	8005390	14018937	15782432	14096715	Used
	High	Q80U28	MAP kinase-activating death domain protein OS=Mus musculus OX=10090 GN=Madd PE=1 SV=2		818.918	2	40.6872	0	4.073e-09	45	1.11849e+07	1.70887e+07	2.62957e+07	18070684	9140975	40362167	30884833		2.93415e+06	5.67042e+06	1.85083e+07	14030639	2.17153e+07	Used
	High	Q80U28	MAP kinase-activating death domain protein OS=Mus musculus OX=10090 GN=Madd PE=1 SV=2		540.28	2	56.0577	6.546e-05	0.00114	32	10093763	20029556	13895692	10932494	5.03041e+06	22430018	23750462	3204567	3.10445e+06	4969096			7.57971e+06	Used
	High	Q80U28	MAP kinase-activating death domain protein OS=Mus musculus OX=10090 GN=Madd PE=1 SV=2		501.783	2	47.7805	0	7.786e-07	62	13619696	14156728	16383139	14826344	8111578	37320492	28346726	7.03194e+06		6.43157e+06	13598788	13141093	14987428	Used
	High	Q80U28	MAP kinase-activating death domain protein OS=Mus musculus OX=10090 GN=Madd PE=1 SV=2		632.977	3	69.0365	0	1.771e-15	62	14695536	18387714	11760077	10191151	4.17827e+06	24136024	23248192	2.7974e+06		3933835	17453312	18923600	19375478	Used
	High	Q80U28	MAP kinase-activating death domain protein OS=Mus musculus OX=10090 GN=Madd PE=1 SV=2		449.753	2	19.581	6.138e-05	0.001059	45		17927118	29583732	25651558	16947918	27178728	24630566	12439041	8499216	7.48723e+06	12077328	11904062	39952416	Used
	High	Q80U28	MAP kinase-activating death domain protein OS=Mus musculus OX=10090 GN=Madd PE=1 SV=2		835.425	3	97.6811	4.998e-06	0.0001204	20					1.77469e+06		10432700	13640986	2.09469e+06				1.97626e+06	Used
	High	Q80U28	MAP kinase-activating death domain protein OS=Mus musculus OX=10090 GN=Madd PE=1 SV=2		1013.44	3	30.3006	0	2.453e-13	32		1.72123e+06	1.48474e+06			8.21709e+06	6.06092e+06							Used
	High	Q80U28	MAP kinase-activating death domain protein OS=Mus musculus OX=10090 GN=Madd PE=1 SV=2		845.073	3	97.7537	0.0002802	0.005056	19														Not Used
	High	Q80U28	MAP kinase-activating death domain protein OS=Mus musculus OX=10090 GN=Madd PE=1 SV=2		758.372	3	46.9531	0	6.789e-13	45	4.52314e+06	7565731	8215194	5034465	2.05606e+06	3.37771e+07	19454002				4209413			Used
	High	Q80U28	MAP kinase-activating death domain protein OS=Mus musculus OX=10090 GN=Madd PE=1 SV=2		844.437	2	65.3666	0	3.867e-07	51	12046632	14495962	14250142	14238830	15137753	43323392	34935240				13502556	11706815	6812354	Used
	High	Q80U28	MAP kinase-activating death domain protein OS=Mus musculus OX=10090 GN=Madd PE=1 SV=2		797.028	3	97.8557	0	1.641e-14	84			4842180			14415736	10796714							Used
	High	Q80U28	MAP kinase-activating death domain protein OS=Mus musculus OX=10090 GN=Madd PE=1 SV=2		871.489	2	84.6611	0	2.096e-16	92	6014442	4.91441e+06	4.86081e+06	3.06271e+06		20080328	14927521				4.78997e+06	6.00182e+06	5402424	Used
	High	Q80U28	MAP kinase-activating death domain protein OS=Mus musculus OX=10090 GN=Madd PE=1 SV=2	1xCarbamidomethyl [C7]	570.283	2	42.5901	3.78e-06	9.418e-05	30														Not Used
	High	Q80U28	MAP kinase-activating death domain protein OS=Mus musculus OX=10090 GN=Madd PE=1 SV=2		470.801	2	26.2761	0.0009807	0.02321	32	6.99067e+06	7.68676e+06	6021267	7392147	5619997	19943004	17092992			1.35423e+06	3.85626e+06	6536558	5761272	Used
	High	Q80U28	MAP kinase-activating death domain protein OS=Mus musculus OX=10090 GN=Madd PE=1 SV=2		395.23	2	64.6747	0.0004328	0.008387	33	5528679	7.73771e+06	8451253	11102027	5.27652e+06	24074044	22552428					3.66461e+06	5441230	Used
	High	Q80U28	MAP kinase-activating death domain protein OS=Mus musculus OX=10090 GN=Madd PE=1 SV=2		920.446	2	29.8875	0	2.491e-10	105		1.15157e+06		980513	731936	5.32388e+06	3.35375e+06							Used
	High	Q80U28	MAP kinase-activating death domain protein OS=Mus musculus OX=10090 GN=Madd PE=1 SV=2		554.816	4	72.6206	2.55e-06	8.18e-05	2	4.74366e+06	2.66191e+06	5506514	3.2123e+06	1.48544e+06	6516001			880024		3.03682e+06	4.3375e+06	1.87868e+06	Used
	High	Q80U28	MAP kinase-activating death domain protein OS=Mus musculus OX=10090 GN=Madd PE=1 SV=2		381.887	3	29.456	2.867e-05	0.0006039	30	1.15539e+07	12430054	16339802	1.94356e+07	1.11499e+07	40994959	3.50878e+07		994907		6.64359e+06	1.45129e+07	1.41709e+07	Used
	High	Q80U28	MAP kinase-activating death domain protein OS=Mus musculus OX=10090 GN=Madd PE=1 SV=2		847.353	2	47.1228	0	1.484e-10	76			5228830	3827519		2.54961e+07	19889268					3.9297e+06		Used
	High	Q80U28	MAP kinase-activating death domain protein OS=Mus musculus OX=10090 GN=Madd PE=1 SV=2		729.037	3	55.4952	0	5.093e-14	72	17260162	14067770	15095330	18260818	8.37541e+06	42409216	33671596	2.64691e+06			15736227	18406052	12196358	Used
	High	Q80U28	MAP kinase-activating death domain protein OS=Mus musculus OX=10090 GN=Madd PE=1 SV=2		691.361	3	49.3958	0	7.005e-10	39		8.02594e+06	7.54613e+06		4527380	11426557	56576748	10183007			5471481	11927186	4.59177e+06	Used
	High	Q80U28	MAP kinase-activating death domain protein OS=Mus musculus OX=10090 GN=Madd PE=1 SV=2		1186.09	4	86.7014	0	2.096e-16	45		8800368				3538984	12843584							Used
	High	Q80U28	MAP kinase-activating death domain protein OS=Mus musculus OX=10090 GN=Madd PE=1 SV=2		873.954	2	61.8428	0	1.142e-15	99	24882846	2716854	5497377			26123436			2.79732e+06	3.54173e+06		10053516		Used
	High	Q80U28	MAP kinase-activating death domain protein OS=Mus musculus OX=10090 GN=Madd PE=1 SV=2		984.504	2	69.4316	0	5.732e-15	64	4930246		4.09724e+06	4197655		25349406	16485808						4804499	Used
High	Q8K4Q0	Regulatory-associated protein of mTOR OS=Mus musculus OX=10090 GN=Rptor PE=1 SV=1	6	39.325	1.83047e+07	2.3772e+07	1.5385e+07	18728272	1.01498e+07	3.51269e+07	3.53505e+07	1.36071e+07	2.35866e+06	4.45896e+06	29646086	2.52273e+07	1.05188e+07
	Confidence	Master Protein Accessions	Master Protein Descriptions	Modifications	m/z [Da] (by Search Engine): Mascot	Charge (by Search Engine): Mascot	RT [min] (by Search Engine): Mascot	Percolator q-Value (by Search Engine): Mascot	Percolator PEP (by Search Engine): Mascot	Ions Score (by Search Engine): Mascot	Abundance: F10: Sample, QC Pool	Abundance: F11: Sample, QC Pool	Abundance: F12: Sample, QC Pool	Abundance: F13: Sample, QC Pool	Abundance: F1: Control, BirA2	Abundance: F4: Control, BirA2	Abundance: F7: Control, BirA2	Abundance: F2: Sample, MCHR1	Abundance: F5: Sample, MCHR1	Abundance: F8: Sample, MCHR1	Abundance: F3: Sample, SSTR3	Abundance: F6: Sample, SSTR3	Abundance: F9: Sample, SSTR3	Quan Usage
	High	Q8K4Q0	Regulatory-associated protein of mTOR OS=Mus musculus OX=10090 GN=Rptor PE=1 SV=1		431.742	2	46.3379	0.0004319	0.00838	27	8399981	11591319		8761826	5902136	13846041	12923711	5.5326e+06	2.35866e+06		11067117	12396677		Used
	High	Q8K4Q0	Regulatory-associated protein of mTOR OS=Mus musculus OX=10090 GN=Rptor PE=1 SV=1		579.33	2	40.7079	3.78e-06	9.52e-05	28	2.55474e+06	4168695	5.15786e+06	5620723	3219380	11557504	8380653	2.66408e+06		2.54072e+06	7065539	6.55073e+06	5448636	Used
	High	Q8K4Q0	Regulatory-associated protein of mTOR OS=Mus musculus OX=10090 GN=Rptor PE=1 SV=1		988.816	3	93.5788	0	1.38e-08	36	5337391	3984182	6.69737e+06		1.02826e+06	2.28635e+06	5.19132e+06	5.41041e+06		1.91824e+06	8.16925e+06	4.22429e+06	1.70726e+06	Used
	High	Q8K4Q0	Regulatory-associated protein of mTOR OS=Mus musculus OX=10090 GN=Rptor PE=1 SV=1		718.42	3	98.1961	0	2.461e-10	28														Not Used
	High	Q8K4Q0	Regulatory-associated protein of mTOR OS=Mus musculus OX=10090 GN=Rptor PE=1 SV=1		636.982	3	77.91	0	2.5e-10	17														Not Used
	High	Q8K4Q0	Regulatory-associated protein of mTOR OS=Mus musculus OX=10090 GN=Rptor PE=1 SV=1		751.416	2	76.3456	2.55e-06	7.071e-05	51	2.01258e+06	4.02781e+06	3529728	4345723		7436976	8854795				3.34418e+06	2.05563e+06	3.36287e+06	Used
High	Q8C1B1	Calmodulin-regulated spectrin-associated protein 2 OS=Mus musculus OX=10090 GN=Camsap2 PE=1 SV=3	15	111.132	1.98e+07	3.39423e+07	3.59801e+07	3.53297e+07	2.70246e+07	195477499	1.44299e+08			8.90518e+06	2.48015e+07	2.25444e+07	16803452
	Confidence	Master Protein Accessions	Master Protein Descriptions	Modifications	m/z [Da] (by Search Engine): Mascot	Charge (by Search Engine): Mascot	RT [min] (by Search Engine): Mascot	Percolator q-Value (by Search Engine): Mascot	Percolator PEP (by Search Engine): Mascot	Ions Score (by Search Engine): Mascot	Abundance: F10: Sample, QC Pool	Abundance: F11: Sample, QC Pool	Abundance: F12: Sample, QC Pool	Abundance: F13: Sample, QC Pool	Abundance: F1: Control, BirA2	Abundance: F4: Control, BirA2	Abundance: F7: Control, BirA2	Abundance: F2: Sample, MCHR1	Abundance: F5: Sample, MCHR1	Abundance: F8: Sample, MCHR1	Abundance: F3: Sample, SSTR3	Abundance: F6: Sample, SSTR3	Abundance: F9: Sample, SSTR3	Quan Usage
	High	Q8C1B1	Calmodulin-regulated spectrin-associated protein 2 OS=Mus musculus OX=10090 GN=Camsap2 PE=1 SV=3		781.444	3	48.8343	6.452e-05	0.001108	30						9657261	7.68824e+06							Used
	High	Q8C1B1	Calmodulin-regulated spectrin-associated protein 2 OS=Mus musculus OX=10090 GN=Camsap2 PE=1 SV=3		682.716	3	55.6743	0	3.937e-12	43		5.30137e+06		5.8428e+06		16386490	15631730				3.22111e+06			Used
	High	Q8C1B1	Calmodulin-regulated spectrin-associated protein 2 OS=Mus musculus OX=10090 GN=Camsap2 PE=1 SV=3		647.817	2	49.9135	8.423e-06	0.0001529	53						12830427	12979784							Used
	High	Q8C1B1	Calmodulin-regulated spectrin-associated protein 2 OS=Mus musculus OX=10090 GN=Camsap2 PE=1 SV=3		539.941	3	16.6954	0	8.659e-14	44														Not Used
	High	Q8C1B1	Calmodulin-regulated spectrin-associated protein 2 OS=Mus musculus OX=10090 GN=Camsap2 PE=1 SV=3		1014.52	3	78.9711	0	3.307e-12	46	2327055		2.06877e+06			7.45805e+06	5370287							Used
	High	Q8C1B1	Calmodulin-regulated spectrin-associated protein 2 OS=Mus musculus OX=10090 GN=Camsap2 PE=1 SV=3		695.85	2	31.8892	0.0003297	0.006068	2														Not Used
	High	Q8C1B1	Calmodulin-regulated spectrin-associated protein 2 OS=Mus musculus OX=10090 GN=Camsap2 PE=1 SV=3		439.771	2	50.3291	0.0001969	0.003205	32	3851466		5021328	6311991	5.43496e+06	28948548	16095504							Used
	High	Q8C1B1	Calmodulin-regulated spectrin-associated protein 2 OS=Mus musculus OX=10090 GN=Camsap2 PE=1 SV=3		703.376	3	61.014	0	5.455e-11	20		10093046	7.65378e+06	3795871	8867006	40257624	22728534			8.29724e+06				Used
	High	Q8C1B1	Calmodulin-regulated spectrin-associated protein 2 OS=Mus musculus OX=10090 GN=Camsap2 PE=1 SV=3		518.277	2	43.2389	2.867e-05	0.000642	34														Not Used
	High	Q8C1B1	Calmodulin-regulated spectrin-associated protein 2 OS=Mus musculus OX=10090 GN=Camsap2 PE=1 SV=3		728.044	3	87.7	0	6.574e-06	21			578939		859703	5.08325e+06	4.42588e+06			607945			2503373	Used
	High	Q8C1B1	Calmodulin-regulated spectrin-associated protein 2 OS=Mus musculus OX=10090 GN=Camsap2 PE=1 SV=3		716.849	2	25.6332	0	2.656e-08	49				2.62782e+06	1965753	5.06461e+06	6053995							Used
	High	Q8C1B1	Calmodulin-regulated spectrin-associated protein 2 OS=Mus musculus OX=10090 GN=Camsap2 PE=1 SV=3		577.626	3	55.5058	0	1.606e-07	31		4574389	5.81859e+06	6.26074e+06	5.85379e+06	19995070	1.52151e+07				6.39261e+06	12510180	1.31525e+07	Used
	High	Q8C1B1	Calmodulin-regulated spectrin-associated protein 2 OS=Mus musculus OX=10090 GN=Camsap2 PE=1 SV=3		942.126	3	37.9133	0	6.039e-13	36	2.5852e+06	4.19203e+06	3.41709e+06	1.77669e+06	2074102	1.7502e+07	11275836					2180366		Used
	High	Q8C1B1	Calmodulin-regulated spectrin-associated protein 2 OS=Mus musculus OX=10090 GN=Camsap2 PE=1 SV=3		632.355	3	77.0208	0	9.596e-11	19	2687186	3723942	4282370		1.96934e+06	12215460	10556995				3759668		1.14756e+06	Used
	High	Q8C1B1	Calmodulin-regulated spectrin-associated protein 2 OS=Mus musculus OX=10090 GN=Camsap2 PE=1 SV=3		630.343	2	42.6043	0.001125	0.02883	14	8.34911e+06	6057521	7.13925e+06	8713780		20078750	16277313				11428075	7.85385e+06		Used
High	P55012	Solute carrier family 12 member 2 OS=Mus musculus OX=10090 GN=Slc12a2 PE=1 SV=2	20	210.31	4.36118e+08	4.74164e+08	4.62455e+08	4.43426e+08	3.26224e+07	9.82708e+07	1.00185e+08	5.55122e+07	1.71285e+07	4.15214e+07	1.23604e+09	1.18317e+09	1.25617e+09
	Confidence	Master Protein Accessions	Master Protein Descriptions	Modifications	m/z [Da] (by Search Engine): Mascot	Charge (by Search Engine): Mascot	RT [min] (by Search Engine): Mascot	Percolator q-Value (by Search Engine): Mascot	Percolator PEP (by Search Engine): Mascot	Ions Score (by Search Engine): Mascot	Abundance: F10: Sample, QC Pool	Abundance: F11: Sample, QC Pool	Abundance: F12: Sample, QC Pool	Abundance: F13: Sample, QC Pool	Abundance: F1: Control, BirA2	Abundance: F4: Control, BirA2	Abundance: F7: Control, BirA2	Abundance: F2: Sample, MCHR1	Abundance: F5: Sample, MCHR1	Abundance: F8: Sample, MCHR1	Abundance: F3: Sample, SSTR3	Abundance: F6: Sample, SSTR3	Abundance: F9: Sample, SSTR3	Quan Usage
	High	P55012	Solute carrier family 12 member 2 OS=Mus musculus OX=10090 GN=Slc12a2 PE=1 SV=2		625.859	2	51.1242	0	1.108e-07	52	31633004	29767738	23868108	29622498		7556541	10125630	2.30718e+06		2.91773e+06	79051664	67111936	80281312	Used
	High	P55012	Solute carrier family 12 member 2 OS=Mus musculus OX=10090 GN=Slc12a2 PE=1 SV=2		659.823	2	38.6008	0	1.339e-08	44	32774728	29345204	32214868	25589890	3329654	8.21259e+06	8156553	2.75316e+06	2.37705e+06	2.91147e+06	89101408	81559016	79638752	Used
	High	P55012	Solute carrier family 12 member 2 OS=Mus musculus OX=10090 GN=Slc12a2 PE=1 SV=2		490.266	3	55.0155	0	2.096e-16	117	71857622	68732936	65045136	61788790	14032908	24171652	23500276	11242364	4.2856e+06	12600647	180854748	166044260	161338360	Used
	High	P55012	Solute carrier family 12 member 2 OS=Mus musculus OX=10090 GN=Slc12a2 PE=1 SV=2		912.983	2	67.8714	0	2.096e-16	87	44865572	49544220	55590264	42490271	2.10285e+06	10075093	12815924	7090923		1.6858e+06	107805558	89373163	101809520	Used
	High	P55012	Solute carrier family 12 member 2 OS=Mus musculus OX=10090 GN=Slc12a2 PE=1 SV=2		582.817	2	36.6423	0	1.209e-06	60	25792492	21269270	23746234	20415782	3.17731e+06	5.49747e+06	6.53703e+06	4150554		3.70403e+06	54337644	61393540	64369624	Used
	High	P55012	Solute carrier family 12 member 2 OS=Mus musculus OX=10090 GN=Slc12a2 PE=1 SV=2		458.898	3	44.5848	0	4.909e-07	40	57715094	58615182	58182652	59057776	6.51383e+06	21723417	1.59751e+07	2.01326e+07	7.48042e+06	1.28807e+07	137179432	156195552	158354312	Used
	High	P55012	Solute carrier family 12 member 2 OS=Mus musculus OX=10090 GN=Slc12a2 PE=1 SV=2		511.324	2	71.3372	0.0001114	0.00178	34		36585368	29739304	28876444		5.67874e+06			1.19732e+06		90619112	90897400	98861304	Used
	High	P55012	Solute carrier family 12 member 2 OS=Mus musculus OX=10090 GN=Slc12a2 PE=1 SV=2		673.32	2	31.6072	0	1.802e-08	47	5129595	7.76777e+06	7.84e+06	9035700		2.97148e+06	3.83012e+06				21347822	22339386	22871868	Used
	High	P55012	Solute carrier family 12 member 2 OS=Mus musculus OX=10090 GN=Slc12a2 PE=1 SV=2	1xDeamidated [N24]	726.355	5	71.9807	2.55e-06	7.315e-05	8	2.2683e+06	4340457							1.78808e+06	1.21061e+06	7520870	5660641	4.10095e+06	Used
	High	P55012	Solute carrier family 12 member 2 OS=Mus musculus OX=10090 GN=Slc12a2 PE=1 SV=2		778.366	2	18.0052	0	8.874e-09	83	2.77727e+06	1.64479e+06	1.33839e+06	1.3514e+06		936696	1.09735e+06			257214	1.86321e+07	2.1918e+07	20224123	Used
	High	P55012	Solute carrier family 12 member 2 OS=Mus musculus OX=10090 GN=Slc12a2 PE=1 SV=2		619.318	2	45.8881	0	9.885e-07	69	29712762	33330462	23828438	28434572						2915581	73785816	67572408	80466328	Used
	High	P55012	Solute carrier family 12 member 2 OS=Mus musculus OX=10090 GN=Slc12a2 PE=1 SV=2		492.261	2	19.8604	3.423e-05	0.0007477	20	24186634	25957870	26359812	24553232	3465850		7.05251e+06				59459508	68860352	69254496	Used
	High	P55012	Solute carrier family 12 member 2 OS=Mus musculus OX=10090 GN=Slc12a2 PE=1 SV=2		528.777	2	44.8501	3.78e-06	9.573e-05	52	21610310	23883058	26843766	24140032		9950278		5.92621e+06			57782168	57211896	60551548	Used
	High	P55012	Solute carrier family 12 member 2 OS=Mus musculus OX=10090 GN=Slc12a2 PE=1 SV=2		726.701	3	37.3238	0	4.885e-06	11	22702726	20266844	16900504	19107050			2.16536e+06				65725754	64926406	5.32474e+07	Used
	High	P55012	Solute carrier family 12 member 2 OS=Mus musculus OX=10090 GN=Slc12a2 PE=1 SV=2		618.641	3	68.9687	0	7.746e-11	65	8419966	12704165	10705215	8596104							22757990	26553886	22105466	Used
	High	P55012	Solute carrier family 12 member 2 OS=Mus musculus OX=10090 GN=Slc12a2 PE=1 SV=2		636.005	3	83.6954	0	2.096e-16	70	6250917	3.88124e+06	5.4549e+06	5258210							12184663	10056213	14377592	Used
	High	P55012	Solute carrier family 12 member 2 OS=Mus musculus OX=10090 GN=Slc12a2 PE=1 SV=2		475.224	2	23.8282	9.739e-05	0.001552	38	12736962	11087614	15710454	18365752			2.00146e+06	1.06361e+06			35685676	30409904	38365868	Used
	High	P55012	Solute carrier family 12 member 2 OS=Mus musculus OX=10090 GN=Slc12a2 PE=1 SV=2		732.866	2	59.0274	0	5.911e-11	81	20017804	20631792	19183114	18192196			6.928e+06				65313616	52659772	66442680	Used
	High	P55012	Solute carrier family 12 member 2 OS=Mus musculus OX=10090 GN=Slc12a2 PE=1 SV=2		624.363	2	52.1306	6.243e-05	0.00107	16	10279090	9213837	14784794	11483245							36578388	30271366	40509944	Used
	High	P55012	Solute carrier family 12 member 2 OS=Mus musculus OX=10090 GN=Slc12a2 PE=1 SV=2		737.061	3	88.7792	0	1.273e-14	43	5.38669e+06	5593822	5.11881e+06	7.06687e+06		1.49687e+06		845551		437684	20313794	12156615	19001161	Used
High	P26516	26S proteasome non-ATPase regulatory subunit 7 OS=Mus musculus OX=10090 GN=Psmd7 PE=1 SV=2	1	13.582
	Confidence	Master Protein Accessions	Master Protein Descriptions	Modifications	m/z [Da] (by Search Engine): Mascot	Charge (by Search Engine): Mascot	RT [min] (by Search Engine): Mascot	Percolator q-Value (by Search Engine): Mascot	Percolator PEP (by Search Engine): Mascot	Ions Score (by Search Engine): Mascot	Abundance: F10: Sample, QC Pool	Abundance: F11: Sample, QC Pool	Abundance: F12: Sample, QC Pool	Abundance: F13: Sample, QC Pool	Abundance: F1: Control, BirA2	Abundance: F4: Control, BirA2	Abundance: F7: Control, BirA2	Abundance: F2: Sample, MCHR1	Abundance: F5: Sample, MCHR1	Abundance: F8: Sample, MCHR1	Abundance: F3: Sample, SSTR3	Abundance: F6: Sample, SSTR3	Abundance: F9: Sample, SSTR3	Quan Usage
	High	P26516	26S proteasome non-ATPase regulatory subunit 7 OS=Mus musculus OX=10090 GN=Psmd7 PE=1 SV=2		486.536	4	84.4426	0	2.619e-14	39														Not Used
High	Q62523	Zyxin OS=Mus musculus OX=10090 GN=Zyx PE=1 SV=2	4	26.714	22356667	19238635	1.78308e+07	19295845	1.33074e+07	55652636	46391029	2.71121e+06	1.38433e+06		22034489	2.02308e+07	19631124
	Confidence	Master Protein Accessions	Master Protein Descriptions	Modifications	m/z [Da] (by Search Engine): Mascot	Charge (by Search Engine): Mascot	RT [min] (by Search Engine): Mascot	Percolator q-Value (by Search Engine): Mascot	Percolator PEP (by Search Engine): Mascot	Ions Score (by Search Engine): Mascot	Abundance: F10: Sample, QC Pool	Abundance: F11: Sample, QC Pool	Abundance: F12: Sample, QC Pool	Abundance: F13: Sample, QC Pool	Abundance: F1: Control, BirA2	Abundance: F4: Control, BirA2	Abundance: F7: Control, BirA2	Abundance: F2: Sample, MCHR1	Abundance: F5: Sample, MCHR1	Abundance: F8: Sample, MCHR1	Abundance: F3: Sample, SSTR3	Abundance: F6: Sample, SSTR3	Abundance: F9: Sample, SSTR3	Quan Usage
	High	Q62523	Zyxin OS=Mus musculus OX=10090 GN=Zyx PE=1 SV=2		582.325	2	30.5808	2.867e-05	0.0005636	45	12886185	9719355	11775334	11495991	8540023	32246960	25372040	1.94534e+06	1.38433e+06		13406654	12086832	12407602	Used
	High	Q62523	Zyxin OS=Mus musculus OX=10090 GN=Zyx PE=1 SV=2		783.39	2	28.916	0	7.082e-07	49	9470482	9519280	6.05549e+06	7799854	4.7674e+06	20569648	19075324	765869			8627835	8.14399e+06	7223522	Used
	High	Q62523	Zyxin OS=Mus musculus OX=10090 GN=Zyx PE=1 SV=2		871.077	3	97.6328	0	1.147e-13	49														Not Used
	High	Q62523	Zyxin OS=Mus musculus OX=10090 GN=Zyx PE=1 SV=2		527.327	2	31.3086	0.0008061	0.01741	16						2836028	1943665							Used
High	Q9JI18	Low-density lipoprotein receptor-related protein 1B OS=Mus musculus OX=10090 GN=Lrp1b PE=1 SV=1	7	39.066	2.15981e+07	1.24404e+07	1.65701e+07	1.97311e+07		1.8773e+06	2.06451e+06	9930463	5441002	2.86864e+06	4.23909e+07	4.80468e+07	54477829
	Confidence	Master Protein Accessions	Master Protein Descriptions	Modifications	m/z [Da] (by Search Engine): Mascot	Charge (by Search Engine): Mascot	RT [min] (by Search Engine): Mascot	Percolator q-Value (by Search Engine): Mascot	Percolator PEP (by Search Engine): Mascot	Ions Score (by Search Engine): Mascot	Abundance: F10: Sample, QC Pool	Abundance: F11: Sample, QC Pool	Abundance: F12: Sample, QC Pool	Abundance: F13: Sample, QC Pool	Abundance: F1: Control, BirA2	Abundance: F4: Control, BirA2	Abundance: F7: Control, BirA2	Abundance: F2: Sample, MCHR1	Abundance: F5: Sample, MCHR1	Abundance: F8: Sample, MCHR1	Abundance: F3: Sample, SSTR3	Abundance: F6: Sample, SSTR3	Abundance: F9: Sample, SSTR3	Quan Usage
	High	Q9JI18	Low-density lipoprotein receptor-related protein 1B OS=Mus musculus OX=10090 GN=Lrp1b PE=1 SV=1		635.351	3	66.7496	0	2.237e-12	64	2.59812e+06	4.78406e+06		4362149							7.67764e+06	10120333	11948426	Used
	High	Q9JI18	Low-density lipoprotein receptor-related protein 1B OS=Mus musculus OX=10090 GN=Lrp1b PE=1 SV=1		695.379	2	76.8699	1.313e-06	3.93e-05	24	4.4536e+06	4.4487e+06	1976567	3.45643e+06		1.8773e+06		4108369	5441002	2072859	10397910	8322312	8.22587e+06	Used
	High	Q9JI18	Low-density lipoprotein receptor-related protein 1B OS=Mus musculus OX=10090 GN=Lrp1b PE=1 SV=1		463.769	2	31.9139	0.007909	0.4429	28	4895136		6.49674e+06								7.92527e+06	6488852	12924767	Used
	High	Q9JI18	Low-density lipoprotein receptor-related protein 1B OS=Mus musculus OX=10090 GN=Lrp1b PE=1 SV=1		391.232	2	35.5018	0.001355	0.03802	23	3.31383e+06	3.20766e+06	4.29423e+06	3.68871e+06			2.06451e+06	3901540		795778	9627165	9609136	7265051	Used
	High	Q9JI18	Low-density lipoprotein receptor-related protein 1B OS=Mus musculus OX=10090 GN=Lrp1b PE=1 SV=1		595.333	2	67.9782	0.0006118	0.01235	18														Not Used
	High	Q9JI18	Low-density lipoprotein receptor-related protein 1B OS=Mus musculus OX=10090 GN=Lrp1b PE=1 SV=1		597.8	2	37.1427	0	3.884e-06	26	3.60131e+06			5.34774e+06								6.76139e+06	4.23137e+06	Used
	High	Q9JI18	Low-density lipoprotein receptor-related protein 1B OS=Mus musculus OX=10090 GN=Lrp1b PE=1 SV=1		793.892	2	72.2543	0	1.043e-12	60	2736066		3.80258e+06	2.87603e+06				1920554			6.76288e+06	6744768	9882346	Used
High	P55200	Histone-lysine N-methyltransferase 2A OS=Mus musculus OX=10090 GN=Kmt2a PE=1 SV=3	2	16.073						5.57617e+06	3.18537e+06
	Confidence	Master Protein Accessions	Master Protein Descriptions	Modifications	m/z [Da] (by Search Engine): Mascot	Charge (by Search Engine): Mascot	RT [min] (by Search Engine): Mascot	Percolator q-Value (by Search Engine): Mascot	Percolator PEP (by Search Engine): Mascot	Ions Score (by Search Engine): Mascot	Abundance: F10: Sample, QC Pool	Abundance: F11: Sample, QC Pool	Abundance: F12: Sample, QC Pool	Abundance: F13: Sample, QC Pool	Abundance: F1: Control, BirA2	Abundance: F4: Control, BirA2	Abundance: F7: Control, BirA2	Abundance: F2: Sample, MCHR1	Abundance: F5: Sample, MCHR1	Abundance: F8: Sample, MCHR1	Abundance: F3: Sample, SSTR3	Abundance: F6: Sample, SSTR3	Abundance: F9: Sample, SSTR3	Quan Usage
	High	P55200	Histone-lysine N-methyltransferase 2A OS=Mus musculus OX=10090 GN=Kmt2a PE=1 SV=3		432.233	2	16.2096	0.0001566	0.002582	53														Not Used
	High	P55200	Histone-lysine N-methyltransferase 2A OS=Mus musculus OX=10090 GN=Kmt2a PE=1 SV=3		559.67	3	84.2167	0	3.27e-14	65						5.57617e+06	3.18537e+06							Used
High	O08784	Treacle protein OS=Mus musculus OX=10090 GN=Tcof1 PE=1 SV=1	8	71.176	3.08556e+07	4.26887e+07	4.06896e+07	3.55997e+07	4.24791e+07	2.0718e+08	1.72457e+08	2.70407e+06		2.74105e+06	16846481	1.26308e+07	1.31928e+07
	Confidence	Master Protein Accessions	Master Protein Descriptions	Modifications	m/z [Da] (by Search Engine): Mascot	Charge (by Search Engine): Mascot	RT [min] (by Search Engine): Mascot	Percolator q-Value (by Search Engine): Mascot	Percolator PEP (by Search Engine): Mascot	Ions Score (by Search Engine): Mascot	Abundance: F10: Sample, QC Pool	Abundance: F11: Sample, QC Pool	Abundance: F12: Sample, QC Pool	Abundance: F13: Sample, QC Pool	Abundance: F1: Control, BirA2	Abundance: F4: Control, BirA2	Abundance: F7: Control, BirA2	Abundance: F2: Sample, MCHR1	Abundance: F5: Sample, MCHR1	Abundance: F8: Sample, MCHR1	Abundance: F3: Sample, SSTR3	Abundance: F6: Sample, SSTR3	Abundance: F9: Sample, SSTR3	Quan Usage
	High	O08784	Treacle protein OS=Mus musculus OX=10090 GN=Tcof1 PE=1 SV=1		414.254	2	32.0986	0.0001124	0.001792	42	2.66101e+06	10721518	9659311	7342135	12644610	20251662	20130226	2.70407e+06		2.74105e+06	7829123	4.04549e+06	6.45011e+06	Used
	High	O08784	Treacle protein OS=Mus musculus OX=10090 GN=Tcof1 PE=1 SV=1		978.506	3	97.8944	0.0002575	0.004503	1														Not Used
	High	O08784	Treacle protein OS=Mus musculus OX=10090 GN=Tcof1 PE=1 SV=1		688.886	2	27.6549	0	6.677e-08	65	1.38217e+06		2.07203e+06	1.85138e+06		6.33639e+06	5.97528e+06							Used
	High	O08784	Treacle protein OS=Mus musculus OX=10090 GN=Tcof1 PE=1 SV=1		593.663	3	35.7922	0	1.958e-11	51	1.315e+07	1.63851e+07	16149252	12920702	13041154	73388983	52936066							Used
	High	O08784	Treacle protein OS=Mus musculus OX=10090 GN=Tcof1 PE=1 SV=1		976.159	3	54.9908	0	2.096e-16	114		2.0877e+06			2.59299e+06	20335230	15355726							Used
	High	O08784	Treacle protein OS=Mus musculus OX=10090 GN=Tcof1 PE=1 SV=1		646.378	2	24.0967	0.0001114	0.001782	44	9764770	9448084	8089765	6.76672e+06	5.87797e+06	39741156	34812320				9017358	8585333	6742721	Used
	High	O08784	Treacle protein OS=Mus musculus OX=10090 GN=Tcof1 PE=1 SV=1		688.338	2	16.6976	0	1.008e-08	72	2830834	3018868	2.00204e+06	2.89181e+06	2.60952e+06	12297909	10725080							Used
	High	O08784	Treacle protein OS=Mus musculus OX=10090 GN=Tcof1 PE=1 SV=1		509.543	4	79.0961	0	5.078e-10	37	1.06687e+06	1.0274e+06	2.71716e+06	3826974	5.71287e+06	34828459	32522529							Used
High	Q9WV69	Dematin OS=Mus musculus OX=10090 GN=Dmtn PE=1 SV=1	21	339.094	1.97059e+09	1.96796e+09	2011213203	1.95707e+09	1.31438e+09	5.49839e+09	4.3857e+09	2.87366e+08	1.29521e+08	1.76687e+08	1.73162e+09	1934765316	1.99469e+09
	Confidence	Master Protein Accessions	Master Protein Descriptions	Modifications	m/z [Da] (by Search Engine): Mascot	Charge (by Search Engine): Mascot	RT [min] (by Search Engine): Mascot	Percolator q-Value (by Search Engine): Mascot	Percolator PEP (by Search Engine): Mascot	Ions Score (by Search Engine): Mascot	Abundance: F10: Sample, QC Pool	Abundance: F11: Sample, QC Pool	Abundance: F12: Sample, QC Pool	Abundance: F13: Sample, QC Pool	Abundance: F1: Control, BirA2	Abundance: F4: Control, BirA2	Abundance: F7: Control, BirA2	Abundance: F2: Sample, MCHR1	Abundance: F5: Sample, MCHR1	Abundance: F8: Sample, MCHR1	Abundance: F3: Sample, SSTR3	Abundance: F6: Sample, SSTR3	Abundance: F9: Sample, SSTR3	Quan Usage
	High	Q9WV69	Dematin OS=Mus musculus OX=10090 GN=Dmtn PE=1 SV=1	1xDeamidated [N20]	1261.08	2	41.1473	0	2.096e-16	123	4.37708e+07	4.55053e+07	5.14743e+07	47186411	36045410	151746559	133896435	1.76645e+06	2413771		2.81785e+07	39862754	3.84219e+07	Used
	High	Q9WV69	Dematin OS=Mus musculus OX=10090 GN=Dmtn PE=1 SV=1		531.254	2	26.9815	2.797e-05	0.0005234	45	252544832	236401728	249561472	246617952	165639536	688158592	546101056	31723306	15547097	21619856	216079328	230798192	244849552	Used
	High	Q9WV69	Dematin OS=Mus musculus OX=10090 GN=Dmtn PE=1 SV=1		1189.09	2	33.744	0	3.195e-06	32	8.95017e+07	90612196	88751578	96943887	5.75314e+07	246083408	196531608	10622549	5510335	7.79075e+06	87256197	88893558	100302289	Used
	High	Q9WV69	Dematin OS=Mus musculus OX=10090 GN=Dmtn PE=1 SV=1		621.297	2	55.7273	0	8.617e-07	56	287915584	305879232	317389664	300534144	224506784	803358144	601975744	59305836	34523072	43007148	264173072	305058592	297618176	Used
	High	Q9WV69	Dematin OS=Mus musculus OX=10090 GN=Dmtn PE=1 SV=1		534.263	2	33.81	0	5.415e-06	77	97773592	97441648	99513800	89841408	62526960	284278592	231245488	13110282	7390877	9354286	72356568	82887720	81713520	Used
	High	Q9WV69	Dematin OS=Mus musculus OX=10090 GN=Dmtn PE=1 SV=1		622.354	2	45.0599	0	1.078e-10	103	244683184	253625152	264113888	250362352	160808112	706601216	574753600	38456896	21191772	23488122	223781232	242416560	251934832	Used
	High	Q9WV69	Dematin OS=Mus musculus OX=10090 GN=Dmtn PE=1 SV=1		1260.58	2	40.7876	0	2.096e-16	152	1.79851e+07	1.99015e+07	2.11015e+07	1.93156e+07	1.37178e+07	53662398	41770809	2.06185e+06	1.6658e+06		1.4404e+07	15144005	1.4068e+07	Used
	High	Q9WV69	Dematin OS=Mus musculus OX=10090 GN=Dmtn PE=1 SV=1		490.595	3	69.5185	0	3.874e-09	44	112363487	1.10213e+08	109152608	1.21941e+08	7.28325e+07	309437648	215696784	14036171	4.92039e+06	12992895	97330752	118200253	101120440	Used
	High	Q9WV69	Dematin OS=Mus musculus OX=10090 GN=Dmtn PE=1 SV=1		575.796	2	30.8991	7.442e-06	0.0001489	44	205344288	201984928	211374936	208152816	131859356	530476032	434796960	41029519	1.629e+07	22803448	192622800	214145920	235907224	Used
	High	Q9WV69	Dematin OS=Mus musculus OX=10090 GN=Dmtn PE=1 SV=1		700.352	2	21.4857	0	1.302e-11	65	131076904	135278056	130719248	133521060	83929076	334322272	274504624	29150388	20067733	25881361	122799876	144574416	155128904	Used
	High	Q9WV69	Dematin OS=Mus musculus OX=10090 GN=Dmtn PE=1 SV=1		938.989	4	93.3335	0	2.096e-16	37	23411366	2.64825e+07	23256425	2.43095e+07	2.65865e+07	68380189	6.05582e+07	3.58217e+06		3.33106e+06	2.98415e+07	8.23862e+06	21835633	Used
	High	Q9WV69	Dematin OS=Mus musculus OX=10090 GN=Dmtn PE=1 SV=1		651.836	2	25.5289	0	2.683e-05	35	63581472	58906188	61005072	50888996	38045964	180132784	144653504	9203790		4.59862e+06	37706508	56906824	49449004	Used
	High	Q9WV69	Dematin OS=Mus musculus OX=10090 GN=Dmtn PE=1 SV=1		477.238	2	26.415	8.423e-06	0.0001511	42	151428576	145315072	142415392	131388080	74173424	381440928	300208256	21236138			123353808	155416800	172046304	Used
	High	Q9WV69	Dematin OS=Mus musculus OX=10090 GN=Dmtn PE=1 SV=1		656.669	3	31.5943	2.867e-05	0.0006144	15	12333934	7785243	16418116	18470328	5201132	36804552	33702980				14566457	5.4956e+06	20532084	Used
	High	Q9WV69	Dematin OS=Mus musculus OX=10090 GN=Dmtn PE=1 SV=1		665.846	2	37.161	0.0002345	0.003991	28	58713980	57233896	56443328	51789388	38443384	156156992	130067872	5351425			43475156	54256512	52422168	Used
	High	Q9WV69	Dematin OS=Mus musculus OX=10090 GN=Dmtn PE=1 SV=1		1170.61	3	96.977	0	2.096e-16	62	6.32581e+07	6.03505e+07	5.9584e+07	44606572	60214494	199885542	163052647	6729732			77920849	4.78964e+07	61451867	Used
	High	Q9WV69	Dematin OS=Mus musculus OX=10090 GN=Dmtn PE=1 SV=1	1xOxidation [M11]	705.968	5	92.4831	0	3.325e-12	5	2.02592e+06	5791333	5807876	4529274	5131132	16034278	21540978				4.93859e+06	4487590	816872	Used
	High	Q9WV69	Dematin OS=Mus musculus OX=10090 GN=Dmtn PE=1 SV=1		952.504	3	75.349	6.546e-05	0.001134	5														Not Used
	High	Q9WV69	Dematin OS=Mus musculus OX=10090 GN=Dmtn PE=1 SV=1		698.887	2	60.9048	0	5.895e-11	73	6.68798e+07	59623466	5.6424e+07	66868748	30103796	203519646	160190880				38385164	69425052	4.53839e+07	Used
	High	Q9WV69	Dematin OS=Mus musculus OX=10090 GN=Dmtn PE=1 SV=1		1119.95	2	22.0196	0	2.096e-16	102	3.24247e+06	5.39569e+06	5.22699e+06	5166371	3.025e+06	1.5446e+07	1.32176e+07				2.73909e+06	4727550	3.72404e+06	Used
	High	Q9WV69	Dematin OS=Mus musculus OX=10090 GN=Dmtn PE=1 SV=1	1xCarbamidomethyl [C8]	816.722	3	91.3129	0	5.423e-09	35														Not Used
	High	Q9WV69	Dematin OS=Mus musculus OX=10090 GN=Dmtn PE=1 SV=1		592.65	3	58.8895	1.313e-06	3.83e-05	27	11784080	12155546	12579547	13474822	8920085	36026684	32944936				15714374	11429295	21101088	Used
	High	Q9WV69	Dematin OS=Mus musculus OX=10090 GN=Dmtn PE=1 SV=1		739.376	2	34.3181	0	2.643e-12	57	30968640	32081114	28899592	31163574	15137124	96434360	74292680			1.81981e+06	23993236	34503060	24865088	Used
High	P0DP27	Calmodulin-2 OS=Mus musculus OX=10090 GN=Calm2 PE=1 SV=1	2	20.556	3.6977e+07	18050542	2.75655e+07	26766887	1.61562e+07	7.54272e+07	55428136				52829696	42378838	8037257
	Confidence	Master Protein Accessions	Master Protein Descriptions	Modifications	m/z [Da] (by Search Engine): Mascot	Charge (by Search Engine): Mascot	RT [min] (by Search Engine): Mascot	Percolator q-Value (by Search Engine): Mascot	Percolator PEP (by Search Engine): Mascot	Ions Score (by Search Engine): Mascot	Abundance: F10: Sample, QC Pool	Abundance: F11: Sample, QC Pool	Abundance: F12: Sample, QC Pool	Abundance: F13: Sample, QC Pool	Abundance: F1: Control, BirA2	Abundance: F4: Control, BirA2	Abundance: F7: Control, BirA2	Abundance: F2: Sample, MCHR1	Abundance: F5: Sample, MCHR1	Abundance: F8: Sample, MCHR1	Abundance: F3: Sample, SSTR3	Abundance: F6: Sample, SSTR3	Abundance: F9: Sample, SSTR3	Quan Usage
	High	P0DP27	Calmodulin-2 OS=Mus musculus OX=10090 GN=Calm2 PE=1 SV=1		922.95	2	55.7928	0	2.94e-13	69	35161045	18050542	2.75655e+07	26766887	1.61562e+07	67097274	45449644				52829696	42378838	8037257	Used
	High	P0DP27	Calmodulin-2 OS=Mus musculus OX=10090 GN=Calm2 PE=1 SV=1	1xDeamidated [N7]	585.957	3	49.2516	3.78e-06	9.98e-05	44	1.81591e+06					8.32997e+06	9978492							Used
High	P12382	ATP-dependent 6-phosphofructokinase, liver type OS=Mus musculus OX=10090 GN=Pfkl PE=1 SV=4	16	252.411	3.46631e+08	3.67483e+08	3.75203e+08	3.36215e+08	2.01629e+08	5.09775e+08	5.67013e+08	1.19696e+08	86097940	174906668	5.33204e+08	4.4344e+08	6.56278e+08
	Confidence	Master Protein Accessions	Master Protein Descriptions	Modifications	m/z [Da] (by Search Engine): Mascot	Charge (by Search Engine): Mascot	RT [min] (by Search Engine): Mascot	Percolator q-Value (by Search Engine): Mascot	Percolator PEP (by Search Engine): Mascot	Ions Score (by Search Engine): Mascot	Abundance: F10: Sample, QC Pool	Abundance: F11: Sample, QC Pool	Abundance: F12: Sample, QC Pool	Abundance: F13: Sample, QC Pool	Abundance: F1: Control, BirA2	Abundance: F4: Control, BirA2	Abundance: F7: Control, BirA2	Abundance: F2: Sample, MCHR1	Abundance: F5: Sample, MCHR1	Abundance: F8: Sample, MCHR1	Abundance: F3: Sample, SSTR3	Abundance: F6: Sample, SSTR3	Abundance: F9: Sample, SSTR3	Quan Usage
	High	P12382	ATP-dependent 6-phosphofructokinase, liver type OS=Mus musculus OX=10090 GN=Pfkl PE=1 SV=4		482.252	2	49.0259	7.668e-05	0.001336	27	20486746	22013748	23193870	21790004	17105126	31461388	36445224	7.71455e+06		6.80691e+06	33131882	28763140	41405584	Used
	High	P12382	ATP-dependent 6-phosphofructokinase, liver type OS=Mus musculus OX=10090 GN=Pfkl PE=1 SV=4		865.502	2	59.5084	0	2.242e-06	39	25775786	3.12485e+07	32135583	2.98534e+07	1.65172e+07	50010294	43095110		7215432	6734789	32659144	37372729	4.18146e+07	Used
	High	P12382	ATP-dependent 6-phosphofructokinase, liver type OS=Mus musculus OX=10090 GN=Pfkl PE=1 SV=4		744.043	3	55.0556	0	2.096e-16	62	36652331	38579682	36845081	37420677	24021165	50171486	51052194	14166650	1.21754e+07	18712002	50890038	44012368	68399220	Used
	High	P12382	ATP-dependent 6-phosphofructokinase, liver type OS=Mus musculus OX=10090 GN=Pfkl PE=1 SV=4		419.728	2	35.9998	0.0004125	0.007796	22	13998529	14519516	16194413	15087692	10726651	18356560	22156484	6990964	6315826	9090166	15608473	16567733	22431576	Used
	High	P12382	ATP-dependent 6-phosphofructokinase, liver type OS=Mus musculus OX=10090 GN=Pfkl PE=1 SV=4		462.714	2	30.8461	0.000205	0.003598	27	20376540	19301720	24072938	21373388	15744332	25477132	29234878	10342780	6.59372e+06	13378211	26998362	28202110	35559372	Used
	High	P12382	ATP-dependent 6-phosphofructokinase, liver type OS=Mus musculus OX=10090 GN=Pfkl PE=1 SV=4		602.962	3	70.4801	0	2.096e-16	70	24591076	21489594	20787832	18354414	15229776	32160026	32106126	11770459	6675503	13858395	26486166	30323422	35827088	Used
	High	P12382	ATP-dependent 6-phosphofructokinase, liver type OS=Mus musculus OX=10090 GN=Pfkl PE=1 SV=4		601.83	2	17.9719	0	7.482e-09	43	32752008	32634549	35292722	34082767	19487415	50969639	48564320	1.62723e+07	13185063	1.92002e+07	48860783	41772908	57211294	Used
	High	P12382	ATP-dependent 6-phosphofructokinase, liver type OS=Mus musculus OX=10090 GN=Pfkl PE=1 SV=4		439.931	3	48.7022	0	2.458e-10	56	33030164	35562860	32990902	36140156	23381492	43160760	52787332	14993297	13421818	24068304	47315392	42795956	55318660	Used
	High	P12382	ATP-dependent 6-phosphofructokinase, liver type OS=Mus musculus OX=10090 GN=Pfkl PE=1 SV=4		957.492	2	63.897	0	2.096e-16	111	3.0293e+07	31993352	3.22492e+07	2.744e+07	18076120	5.09056e+07	49718440	12461905	10733831	1.86098e+07	34827440	3.37121e+07	53997306	Used
	High	P12382	ATP-dependent 6-phosphofructokinase, liver type OS=Mus musculus OX=10090 GN=Pfkl PE=1 SV=4		708.872	2	94.057	0	2.334e-09	72	21211094	24688336	19118354	22805146	12401587	29646094	31631910	10242287	5.01166e+06	12532446	32570878	27621764	33363638	Used
	High	P47857; P12382	ATP-dependent 6-phosphofructokinase, muscle type OS=Mus musculus OX=10090 GN=Pfkm PE=1 SV=3 ATP-dependent 6-phosphofructokinase, liver type OS=Mus musculus OX=10090 GN=Pfkl PE=1 SV=4		504.801	2	26.3064	2.55e-06	4.714e-05	52	73616962	73952906	74785420	71704050	45388250	82801990	89326500	38431664	25614739	47383362	121829584	104542904	130443146	Not Used
	High	P47857; P12382; Q9WUA3	ATP-dependent 6-phosphofructokinase, muscle type OS=Mus musculus OX=10090 GN=Pfkm PE=1 SV=3 ATP-dependent 6-phosphofructokinase, liver type OS=Mus musculus OX=10090 GN=Pfkl PE=1 SV=4 ATP-dependent 6-phosphofructokinase, platelet type OS=Mus musculus OX=10090 GN=Pfkp PE=1 SV=1		526.284	2	65.0184	0	2.849e-05	53	130224176	123181400	128583288	120739416	97153584	126041280	170664080	78933208	57858192	92238472	176194336	156449168	200546416	Not Used
	High	P12382	ATP-dependent 6-phosphofructokinase, liver type OS=Mus musculus OX=10090 GN=Pfkl PE=1 SV=4		705.92	2	90.1774	0	5.622e-08	58	6.5187e+06	5680141	4.4616e+06	3.11463e+06	3.35499e+06	8855614	10303660	1.93496e+06		2909023	11242904	7829600	9710730	Used
	High	P12382; Q9WUA3	ATP-dependent 6-phosphofructokinase, liver type OS=Mus musculus OX=10090 GN=Pfkl PE=1 SV=4 ATP-dependent 6-phosphofructokinase, platelet type OS=Mus musculus OX=10090 GN=Pfkp PE=1 SV=1		894.458	2	49.5492	0	2.961e-16	116	2.77494e+07	3.61757e+07	24955268	2.35138e+07	9163548	3.29717e+07	3.97855e+07	11248703	4650665	13638717	3.90804e+07	5.80464e+07	82489586	Not Used
	High	P12382	ATP-dependent 6-phosphofructokinase, liver type OS=Mus musculus OX=10090 GN=Pfkl PE=1 SV=4		947.471	2	69.6648	0	2.096e-16	109	26630005	3.69669e+07	4.59828e+07	37040392	4.14907e+06	46373443	40464822	3729772		13573055	56328001	54784620	65473730	Used
	High	P47857; P12382; Q9WUA3	ATP-dependent 6-phosphofructokinase, muscle type OS=Mus musculus OX=10090 GN=Pfkm PE=1 SV=3 ATP-dependent 6-phosphofructokinase, liver type OS=Mus musculus OX=10090 GN=Pfkl PE=1 SV=4 ATP-dependent 6-phosphofructokinase, platelet type OS=Mus musculus OX=10090 GN=Pfkp PE=1 SV=1		454.217	2	23.1127	0.00158	0.0499	48	166019600	150167600	158352064	172628608	152074368	164988144	188031696	131420992	112113736	127980624	205024560	190176528	453929504	Not Used
	High	P12382	ATP-dependent 6-phosphofructokinase, liver type OS=Mus musculus OX=10090 GN=Pfkl PE=1 SV=4		572.798	2	72.3084	0.0001013	0.001634	20	26091470	19005524	19379022	17995176	4.54385e+06	23242444	42022807	9076444	4.76969e+06	1.54333e+07	49220480	26462880	45477115	Used
	High	P12382	ATP-dependent 6-phosphofructokinase, liver type OS=Mus musculus OX=10090 GN=Pfkl PE=1 SV=4		715.382	3	85.4841	0	5.105e-07	17	10641921	5.86911e+06	16650784			10644732	19391510				14889736		15652349	Used
	High	P12382	ATP-dependent 6-phosphofructokinase, liver type OS=Mus musculus OX=10090 GN=Pfkl PE=1 SV=4		954.489	2	52.3896	0	2.096e-16	73	17581930	27929572	15848298	13717623	16890058	38339832	5.80383e+07				5.21739e+07	23218598	74635874	Used
	High	P12382	ATP-dependent 6-phosphofructokinase, liver type OS=Mus musculus OX=10090 GN=Pfkl PE=1 SV=4		491.498	4	68.1632	4.944e-05	0.0009585	10														Not Used
High	Q8K212	Phosphofurin acidic cluster sorting protein 1 OS=Mus musculus OX=10090 GN=Pacs1 PE=1 SV=2	34	407.11	1.89101e+09	1.94364e+09	1.80849e+09	1.96113e+09	5.894e+08	1.65254e+09	1.4595e+09	812132424	3.07637e+08	5.57315e+08	3705036439	3.78351e+09	3.93019e+09
	Confidence	Master Protein Accessions	Master Protein Descriptions	Modifications	m/z [Da] (by Search Engine): Mascot	Charge (by Search Engine): Mascot	RT [min] (by Search Engine): Mascot	Percolator q-Value (by Search Engine): Mascot	Percolator PEP (by Search Engine): Mascot	Ions Score (by Search Engine): Mascot	Abundance: F10: Sample, QC Pool	Abundance: F11: Sample, QC Pool	Abundance: F12: Sample, QC Pool	Abundance: F13: Sample, QC Pool	Abundance: F1: Control, BirA2	Abundance: F4: Control, BirA2	Abundance: F7: Control, BirA2	Abundance: F2: Sample, MCHR1	Abundance: F5: Sample, MCHR1	Abundance: F8: Sample, MCHR1	Abundance: F3: Sample, SSTR3	Abundance: F6: Sample, SSTR3	Abundance: F9: Sample, SSTR3	Quan Usage
	High	Q8K212	Phosphofurin acidic cluster sorting protein 1 OS=Mus musculus OX=10090 GN=Pacs1 PE=1 SV=2		475.269	2	23.3114	9.036e-05	0.001459	47	87100150	67145792	59357304	85704822	45939104		75814584	28897484	11707875	20147114	90634968	98203656	107579768	Used
	High	Q8K212	Phosphofurin acidic cluster sorting protein 1 OS=Mus musculus OX=10090 GN=Pacs1 PE=1 SV=2		529.304	2	19.8846	8.423e-06	0.0002206	29	46959212	40322924	40231580	44158900	13815532	40138091	31724122	12885229	4971044	9070191	86182782	95630032	102879712	Used
	High	Q3V3Q7; Q8K212	Phosphofurin acidic cluster sorting protein 2 OS=Mus musculus OX=10090 GN=Pacs2 PE=1 SV=2 Phosphofurin acidic cluster sorting protein 1 OS=Mus musculus OX=10090 GN=Pacs1 PE=1 SV=2		569.771	2	64.1476	0	1.945e-05	44	97403264	105455920	94955984	85692616	31410414	97774184	81334112	36243220	15849158	25961710	139676112	178427408	155558176	Used
	High	Q8K212	Phosphofurin acidic cluster sorting protein 1 OS=Mus musculus OX=10090 GN=Pacs1 PE=1 SV=2		464.618	3	66.018	0	6.011e-08	41	143362130	146902304	130351426	138211266	51927567	135424338	114533122	64471228	3.03855e+07	3.87071e+07	266190096	251143116	289313389	Used
	High	Q8K212	Phosphofurin acidic cluster sorting protein 1 OS=Mus musculus OX=10090 GN=Pacs1 PE=1 SV=2		921.799	3	29.913	0	1.217e-11	45	5.28099e+07	4.82574e+07	4.55695e+07	4.44356e+07	18708176	4.13872e+07	38199636	21050512	9951510	16250561	92326873	84625290	90132840	Used
	High	Q8K212	Phosphofurin acidic cluster sorting protein 1 OS=Mus musculus OX=10090 GN=Pacs1 PE=1 SV=2		510.318	2	78.1385	8.423e-06	0.0001949	40	116463480	116556824	123602224	122190672	43310140	111834576	91460040	55066328	22414028	33884680	246578800	238026544	252387936	Used
	High	Q8K212	Phosphofurin acidic cluster sorting protein 1 OS=Mus musculus OX=10090 GN=Pacs1 PE=1 SV=2		786.92	2	66.5414	0	3.49e-14	82	54406605	54752645	52975429	57647976	13923489	48525386	50800493	19879746	8458432	13758727	118327816	119194598	128405648	Used
	High	Q8K212	Phosphofurin acidic cluster sorting protein 1 OS=Mus musculus OX=10090 GN=Pacs1 PE=1 SV=2		740.885	2	52.4365	0	2.534e-05	61	128311216	132304835	1.4021e+08	139101360	33016764	143765264	110526840	53227384	17397048	29058416	274149600	286963808	299773632	Used
	High	Q8K212	Phosphofurin acidic cluster sorting protein 1 OS=Mus musculus OX=10090 GN=Pacs1 PE=1 SV=2		666.814	2	61.0572	0	8.118e-09	68	85522976	86767016	84292376	90904704	23871230	80604904	70509456	30727738	12194758	26330824	172447104	166297648	175005040	Used
	High	Q8K212	Phosphofurin acidic cluster sorting protein 1 OS=Mus musculus OX=10090 GN=Pacs1 PE=1 SV=2		697.322	2	20.844	0	6.359e-09	52	68227840	70385792	66660188	70599184	21696590	64883792	51884824	29397368	11218209	20341202	126637880	133578808	147682032	Used
	High	Q8K212	Phosphofurin acidic cluster sorting protein 1 OS=Mus musculus OX=10090 GN=Pacs1 PE=1 SV=2		602.644	3	55.2328	0	2.096e-16	86	3.47224e+07	31445679	40597244	29219250	1.06887e+07	2.78684e+07	2.90018e+07	14046896	5.32332e+06	1.01804e+07	79696136	88572218	72773462	Used
	High	Q8K212	Phosphofurin acidic cluster sorting protein 1 OS=Mus musculus OX=10090 GN=Pacs1 PE=1 SV=2		843.938	2	43.8413	0	2.458e-15	77	120131138	127396332	120355982	126844906	4.29078e+07	119061144	102134584	57632228	2.73122e+07	4.2512e+07	241481440	264293396	264218624	Used
	High	Q8K212	Phosphofurin acidic cluster sorting protein 1 OS=Mus musculus OX=10090 GN=Pacs1 PE=1 SV=2		775.931	2	69.0594	0	5.389e-14	103	81909376	79090824	86789360	85647528	26961434	79283528	66553244	37657948	8.29356e+06	25831644	140471776	144690112	140589936	Used
	High	Q8K212	Phosphofurin acidic cluster sorting protein 1 OS=Mus musculus OX=10090 GN=Pacs1 PE=1 SV=2		528.8	2	48.0724	7.056e-05	0.001186	24	111769288	113598984	108005240	108943776	40283956	101042912	84874208	57582476	22395274	36015720	189597696	212355856	214356592	Used
	High	Q8K212	Phosphofurin acidic cluster sorting protein 1 OS=Mus musculus OX=10090 GN=Pacs1 PE=1 SV=2		539.317	2	20.7919	1.89e-05	0.0003843	44	41314752	40497252	40488716	38180764	11141344	39286512	32800722	17278362	6.82103e+06	12110307	79594256	82499816	83431688	Used
	High	Q8K212	Phosphofurin acidic cluster sorting protein 1 OS=Mus musculus OX=10090 GN=Pacs1 PE=1 SV=2		448.727	2	23.3508	6.452e-05	0.001099	34	72881960	65954472	71149664	67268152	22481940	60792792	51892816	29346740	12920593	25667300	120628064	133317432	145923472	Used
	High	Q8K212	Phosphofurin acidic cluster sorting protein 1 OS=Mus musculus OX=10090 GN=Pacs1 PE=1 SV=2		646.66	3	23.6712	0	1.437e-10	46	38114428	36734560	33909488	35292524	11586986	33395518	33750160	17050342	8.3446e+06	12915194	65009412	68337256	72194472	Used
	High	Q8K212	Phosphofurin acidic cluster sorting protein 1 OS=Mus musculus OX=10090 GN=Pacs1 PE=1 SV=2		494.775	2	31.1859	9.548e-05	0.001517	31	72732440	69121816	66085568	68256056	23808590	67012104	47492268	34574652	17795140	23175824	124374480	123075480	126408608	Used
	High	Q8K212	Phosphofurin acidic cluster sorting protein 1 OS=Mus musculus OX=10090 GN=Pacs1 PE=1 SV=2		703.348	2	57.731	0	1.413e-07	53	35070716	32274578	34357652	34349036	8966749	34393688	30447072	16601270	4.30786e+06	11019444	58046896	76304368	64987404	Used
	High	Q8K212	Phosphofurin acidic cluster sorting protein 1 OS=Mus musculus OX=10090 GN=Pacs1 PE=1 SV=2		516.826	2	46.2389	6.866e-05	0.00118	41	60646500	64369924	62355940	60273188	23316550	55540820	48851028	32024712	12898512	28240306	121739464	122313528	135984224	Used
	High	Q8K212	Phosphofurin acidic cluster sorting protein 1 OS=Mus musculus OX=10090 GN=Pacs1 PE=1 SV=2		765.881	2	45.7374	0	2.516e-16	90	77608960	83262414	70317414	77988321	17814150	6.88502e+07	59014200	3.52739e+07	10781804	21889522	133751622	162435184	124228734	Used
	High	Q8K212	Phosphofurin acidic cluster sorting protein 1 OS=Mus musculus OX=10090 GN=Pacs1 PE=1 SV=2		995.988	2	73.519	0	2.096e-16	107	19764072	19101568	19729290	25628278	4262094	16588377	14873938	5.44708e+06	3.50129e+06	8.35482e+06	50599644	58511080	57222184	Used
	High	Q8K212	Phosphofurin acidic cluster sorting protein 1 OS=Mus musculus OX=10090 GN=Pacs1 PE=1 SV=2		1052.56	3	92.3833	0	2.096e-16	72	36899261	58170933	40545309	49789629	1.61795e+07	51887354	2.75173e+07	2.59334e+07	10734560	1.94913e+07	114574610	94132374	111668080	Used
[truncated: 34,617 more rows]

## Sheet: Sheet 2 - MCHR1 v BirA2
Confidence	Accession	Description	# Unique Peptides	Sum PEP Score	39346 QC Pool	39346 QC Pool.1	39346 QC Pool.2	39346 QC Pool.3	39337 BirA2	39340 BirA2	39343 BirA2	39338 MCHR1	39341 MCHR1	39344 MCHR1	39339 SSTR3	39342 SSTR3	39345 SSTR3	QC Pool_CV	BirA2_CV	MCHR1_CV	SSTR3_CV	MCHR1_BirA2_FC	MCHR1_BirA2_pval
[truncated: 605 more rows]

[truncated: 1 more sheets: Sheet 3 - SSTR3 v BirA2]
